# Supplementary material for: Bicarbonate-Rich Mineral Water Mitigates Hypoxia-Induced Osteoporosis in Mice via Gut Microbiota and Metabolic Pathway Regulation
Source: Nutrients. 2025 Mar 12;17(6):998. doi: 10.3390/nu17060998 (PMC11944587; doi:10.3390/nu17060998)
Supplement: Supplementary file 1 [file nutrients-17-00998-s001.zip › Supplementary Tables.xlsx]

## Sheet: sup tableS1
Results obtained during sequencing data quality control and noise reduction processes
Sample Name	Raw PE Reads	Raw Tags	Clean Tags	Effective Tags	ASVs
NTP1	102403	102161	101836	89979	393
NTP2	106539	106271	105881	91209	201
NTP3	108447	108254	107985	92000	393
NTP4	105364	105169	104933	88176	208
NTP5	106495	106243	105919	86146	156
NTP6	103490	103265	102960	88750	179
NTP7	102832	102672	102422	81796	231
NTP8	91619	91429	91072	72723	197
NTP9	106781	106562	106256	82761	174
NTP10	102184	101948	101612	85046	186
HTP1	102906	102683	102360	88966	341
HTP2	118714	118377	117902	106095	289
HTP3	97193	97025	96754	80175	275
HTP4	140588	140386	140026	116581	401
HTP5	103447	103241	102884	85559	388
HTP6	102528	102343	102026	82366	400
HTP7	106002	105749	105386	96130	285
HTP8	83234	83071	82818	73814	308
HTP9	57998	57869	57676	47000	242
HTP10	85590	85413	85163	73193	304
HTP11	91184	91013	90726	75908	207
HBMW1	104731	104542	104314	95735	273
HBMW2	104500	104294	104007	95445	294
HBMW3	64874	64766	64597	57160	194
HBMW4	70027	69869	69627	65960	278
HBMW5	104098	103868	103501	82433	396
HBMW6	160097	159884	159452	148432	293
HBMW7	69209	69067	68840	65822	252
HBMW8	56813	56706	56531	48471	294
HBMW9	72323	72208	72033	66820	386
HBMW10	72843	72703	72460	66828	387
HBMW11	51724	51642	51512	47083	196
HBMW12	64401	64292	64087	56956	289
	3121178	3114985	3105558	2681518	9290
	94581.2	94393.5	94107.8	81258.1	281.515
	23371.8	23331.4	23267.2	20329	78.3797

## Sheet: sup tableS2-NTP.vs.HTP
Results of quantification of all identified metabolites(NTP.vs.HTP)
Compound_ID	Name	Formula	Molecular Weight	RT [min]	m/z	mzCloud_Results	mzVault_Results	MassList_Results	Class_I	Class_II	Class_III	Class_IV	FC	log2FC	Pvalue	ROC	VIP	Up.Down	all_HTP_1	all_HTP_2	all_HTP_3	all_HTP_4	all_HTP_5	all_HTP_6	all_HTP_7	all_HTP_8	all_HTP_9	all_HTP_10	all_HTP_11	all_NTP_1	all_NTP_2	all_NTP_3	all_NTP_4	all_NTP_5	all_NTP_6	all_NTP_7	all_NTP_8	all_NTP_9	all_NTP_10	all_NTP_11	all_NTP_12
Com_2121_pos	Asparagine	C4 H8 N2 O3	132.054	1.303	133.061	Full match	Full match	Full match	Organic acids and derivatives	Carboxylic acids and derivatives	Amino acids, peptides, and analogues	Asparagine and derivatives	0.0248956	-5.32796	0.00160042	0.977273	1.57057	down	1.90035e+06	1.16714e+06	745019	851246	363153	1.57724e+06	308581	536440	701428	668086	579967	1.29156e+06	1.69788e+08	6.96787e+06	1.91519e+06	1.85788e+06	4.63043e+06	1.95915e+06	2.85763e+06	2.14246e+06	2.05432e+06	2.34764e+07	1.92902e+08
Com_3221_pos	Acipimox	C6 H6 N2 O3	154.035	1.289	155.043	Invalid mass	No results	No results					0.0285618	-5.12977	0.0342999	0.772727	1.16327	down	268209	398549	302674	398298	183445	261820	253090	289264	309234	383786	247154	376581	4.55067e+07	1.15788e+06	277691	223595	727776	298675	504715	356921	324529	1.55221e+07	6.05943e+07
Com_5316_pos	Inosine	C10 H12 N4 O5	268.08	3.479	291.069	Full match	Full match	Full match	Nucleosides, nucleotides, and analogues	Purine nucleosides	Not available	Purine nucleosides	0.0603696	-4.05003	1.27318e-05	1	1.69018	down	534480	5.53695e+06	411610	9.62968e+06	5.63008e+06	334193	481354	8.2585e+06	1.0558e+06	1.73148e+07	1.06791e+07	4.06699e+07	1.84208e+08	7.87661e+07	5.65777e+07	1.94509e+07	6.37397e+07	1.83892e+07	6.69839e+07	4.0661e+07	1.96941e+08	6.86206e+07	2.46811e+08
Com_24599_pos	4-{4-[3-(4-chlorophenoxy)propyl]piperazino}-1H-indole	C21 H24 Cl N3 O	369.164	2.439	370.171	Invalid mass	No results	No results					0.0730084	-3.77579	0.00832737	0.863636	1.39122	down	515499	1.55818e+06	853770	1.41051e+06	1.07144e+06	1.463e+06	548727	792145	498204	795995	431854	3.32488e+06	6.49151e+07	811031	1.28917e+06	643756	2.3278e+06	2.60493e+06	2.12358e+06	1.90388e+06	1.12356e+06	1.62772e+07	5.11708e+07
Com_11485_pos	SM 8:1;2O/35:0	C48 H97 N2 O6 P	828.706	10.725	829.713	No results	Full match	No results					0.0844943	-3.565	0.0118735	0.719697	1.45228	down	2.73969e+06	4.18559e+06	3.61686e+06	3.40879e+06	4.55148e+06	4.0516e+06	4.63272e+06	3.56825e+06	3.53676e+06	4.04699e+06	3.95458e+06	5.00537e+06	1.47842e+06	1.46673e+08	7.88284e+07	3.47311e+07	3.9556e+06	8.3098e+07	1.17379e+08	5.69701e+07	3.24943e+06	1.26985e+07	1.98319e+06
Com_32531_pos	4-Hydroxytamoxifen	C26 H29 N O2	387.223	2.36	388.23	Invalid mass	No results	No results	Phenylpropanoids and polyketides	Stilbenes	Not available	Stilbenes	0.0917269	-3.44651	0.00780349	0.825758	1.35525	down	524707	424356	381633	432309	356987	346918	363126	348981	483068	382873	371134	442026	2.13013e+06	8.60367e+06	373209	305841	2.01747e+07	383992	839766	2.66111e+06	707150	1.42864e+07	1.61259e+06
Com_67290_pos	VPH	C16 H25 N5 O4	351.189	2.93	352.196	Full match	No results	No results					0.0939602	-3.41181	6.9148e-05	0.977273	1.80148	down	534761	317378	288921	348893	264468	255806	267747	283990	366532	304206	303579	2.17454e+06	4.6047e+06	1.18095e+07	355244	718317	8.64004e+06	1.20575e+06	2.41648e+06	2.89754e+06	443856	2.49206e+06	3.29936e+06
Com_11656_pos	Fumonisin B1	C34 H59 N O15	721.387	5.917	722.395	Full match	No results	No results	Organic acids and derivatives	Carboxylic acids and derivatives	Fumonisins	Fumonisins	0.0963043	-3.37626	2.5303e-06	0.992424	2.05129	down	555610	669411	592290	645469	533265	1.17131e+06	582512	611351	600558	586662	471535	4.26519e+06	1.53532e+06	9.68673e+06	4.45879e+06	871574	6.9623e+06	6.20324e+06	7.83917e+06	5.4508e+06	1.68402e+07	1.30564e+07	2.35057e+06
Com_14140_pos	SM 9:1;2O/34:1	C48 H95 N2 O6 P	826.692	11.545	827.699	No results	Full match	No results					0.0965307	-3.37287	0.00648343	0.833333	1.53334	down	3.62106e+06	3.19717e+06	2.88547e+06	3.14914e+06	2.91e+06	2.97435e+06	3.46141e+06	3.25498e+06	3.84019e+06	3.33381e+06	3.08428e+06	1.84999e+07	2.24492e+06	1.48668e+08	2.52413e+07	4.627e+06	7.95006e+06	1.08546e+08	6.64382e+07	9.18009e+06	4.9901e+06	4.52687e+06	2.67292e+06
Com_7476_neg	Cyclic ADP-ribose	C15 H21 N5 O13 P2	541.062	1.445	540.054	Full match	Full match	No results	Organic oxygen compounds	Organooxygen compounds	Carbohydrates and carbohydrate conjugates	Pentose phosphates	0.101879	-3.29506	0.00130306	0.863636	1.33627	down	2.39252e+06	654969	3.73807e+06	946426	1.13193e+06	1.99642e+06	603379	1.14477e+06	1.1601e+06	602248	636397	2.82431e+07	4.24903e+06	683517	9.17508e+06	3.47226e+07	2.03721e+06	4.54427e+07	817200	8.84062e+06	2.27026e+06	1.11695e+07	1.3044e+07
Com_177_pos	Glycerol 1-hexadecanoate	C19 H38 O4	330.277	7.459	353.266	No results	No results	Full match	Lipids and lipid-like molecules	Glycerolipids	Monoradylglycerols	1-monoacylglycerols	0.111708	-3.1622	0.00311015	0.848485	1.05886	down	1.32302e+07	1.20106e+07	2.12546e+07	4.79724e+06	1.90093e+07	1.98603e+07	7.79325e+06	1.55072e+07	6.1046e+06	8.45354e+06	5.82173e+06	3.81828e+07	6.57564e+06	1.42869e+08	8.13588e+06	2.42934e+08	4.10108e+07	2.46449e+08	2.83543e+07	1.73887e+07	4.49283e+08	6.67493e+07	1.91361e+07
Com_4359_neg	Luteolin	C15 H10 O6	286.047	5.916	285.04	Full match	No results	No results	Phenylpropanoids and polyketides	Flavonoids	Flavones	Flavones	0.111716	-3.16209	0.00533154	0.848485	1.30003	down	547637	1.82924e+06	661855	2.04948e+06	526627	4.95271e+06	1.16659e+06	513193	551288	505942	649746	1.2953e+06	1.70537e+06	9.37984e+07	8.83636e+06	6.07416e+06	4.34368e+06	3.31459e+06	7.57172e+06	4.17618e+06	568170	3.76078e+06	819165
Com_5787_neg	Prostaglandin E1	C20 H34 O5	390.218	7.692	389.211	Invalid mass	No results	No results	Lipids and lipid-like molecules	Fatty Acyls	Eicosanoids	Prostaglandins and related compounds	0.1189	-3.07218	0.0262643	0.75	1.32147	down	812473	3.12472e+06	1.87733e+06	1.30994e+06	739817	6.58321e+06	3.49387e+06	778295	713842	2.45703e+06	881207	2.81537e+07	189660	1.86445e+07	3.9549e+07	2.96579e+07	1.07158e+07	3.39852e+07	2.07233e+07	1.27392e+07	695526	1.3685e+07	192697
Com_2449_pos	Kanosamine	C6 H13 N O5	201.064	1.378	202.071	Invalid mass	No results	No results	Organic oxygen compounds	Organooxygen compounds	Carbohydrates and carbohydrate conjugates	Hexoses	0.12247	-3.0295	3.99317e-06	0.954545	1.85984	down	5.31723e+06	1.42217e+07	8.51309e+06	1.62481e+07	3.21234e+06	1.69976e+06	6.37335e+06	7.44406e+06	2.61524e+07	2.5792e+07	1.09305e+07	9.47697e+07	8.02398e+06	1.31856e+08	1.27332e+08	5.35321e+07	1.24366e+08	1.33052e+08	1.29965e+08	1.12954e+08	8.63357e+07	9.04009e+07	2.89114e+07
Com_490_pos	DL-Glutamine	C5 H10 N2 O3	146.069	1.331	147.076	Full match	Full match	Full match	Organic acids and derivatives	Carboxylic acids and derivatives	Amino acids, peptides, and analogues	Alpha amino acids	0.139696	-2.83964	0.00595251	0.80303	1.41142	down	7.40541e+07	4.88242e+07	4.34574e+07	4.0339e+07	2.09385e+07	4.1679e+07	3.03173e+07	1.39877e+07	4.06605e+07	3.28544e+07	3.35063e+07	3.13578e+07	8.85231e+08	3.06873e+08	4.44304e+07	3.71772e+07	1.54531e+08	3.05481e+07	1.09467e+08	6.86746e+07	7.30167e+07	3.81776e+08	1.1616e+09
Com_1520_pos	Pyridoxamine	C8 H12 N2 O2	168.087	1.243	169.095	Invalid mass	No results	No results	Organoheterocyclic compounds	Pyridines and derivatives	Pyridoxamines	Pyridoxamine 5'-phosphates	0.140058	-2.8359	0.019848	0.75	1.26989	down	1.6567e+06	3.76136e+06	2.24994e+06	2.0939e+06	2.61703e+06	1.18388e+06	2.63793e+06	2.24057e+06	1.62443e+06	1.55615e+06	2.3121e+06	1.89079e+06	5.69784e+07	7.79309e+06	1.91062e+06	1.25249e+06	4.68314e+06	1.62447e+06	4.43753e+06	3.23627e+06	1.05937e+07	1.45409e+07	7.74799e+07
Com_5896_pos	CAR 20:6	C27 H42 N O4	443.302	7.032	444.309	No results	Invalid mass	No results					0.140141	-2.83505	0.0307331	0.840909	1.07608	down	878364	698507	720756	6.63047e+06	783319	684688	782938	775330	1.75101e+06	738675	771478	932401	4.1787e+07	1.0192e+06	3.02497e+06	742429	859378	2.80393e+06	3.44111e+07	2.34285e+07	862932	1.09485e+06	7.47656e+06
Com_2919_pos	FLK	C21 H34 N4 O4	101.563	1.195	204.134	Invalid mass	No results	No results					0.140462	-2.83175	0.00751161	0.833333	1.33177	down	8.85269e+06	3.84795e+06	1.83454e+06	5.96752e+06	2.66012e+06	3.47641e+06	1.50653e+06	1.43131e+06	7.72676e+06	2.59083e+06	5.73773e+06	4.85834e+06	1.39096e+08	1.62465e+07	4.16282e+06	3.34169e+06	1.16767e+07	4.36641e+06	9.52851e+06	5.22894e+06	1.4519e+07	1.2128e+07	1.29255e+08
Com_13353_pos	CAR 20:5	C27 H44 N O4	445.318	7.503	446.326	No results	Invalid mass	No results					0.145209	-2.7838	5.11571e-05	0.962121	1.57099	down	562496	521651	554566	575113	537660	613902	1.60709e+06	579528	583921	1.28297e+06	930337	3.95926e+06	1.08575e+07	2.9915e+06	6.3099e+06	1.65795e+07	1.84791e+06	9.23162e+06	3.30145e+06	2.39224e+06	659455	1.19907e+06	3.39571e+06
Com_26571_neg	2,4-dichloro-N-{2-[(2-furylmethyl)amino]-1-methyl-2-oxoethyl}benzamide	C15 H14 Cl2 N2 O3	376.013	3.426	375.006	Invalid mass	No results	No results					0.14547	-2.78121	0.000167892	0.916667	1.6417	down	239077	1.28248e+06	188791	2.10145e+06	846955	188722	167701	1.26085e+06	336563	2.61441e+06	2.68677e+06	7.47933e+06	760520	7.24184e+06	8.95973e+06	2.7851e+06	7.02081e+06	3.57364e+06	9.36787e+06	8.96364e+06	2.69774e+07	5.22109e+06	992908
Com_8727_neg	3-[4-(tert-butyl)anilino]-2-(3-thienylcarbonyl)acrylonitrile	C18 H18 N2 O S	310.117	3.124	309.109	Invalid mass	No match	No results					0.147386	-2.76233	0.00564361	0.848485	1.41329	down	1.54427e+06	1.69463e+06	1.07786e+06	1.11837e+06	809952	1.26633e+06	1.12141e+06	805301	1.73744e+06	1.18963e+06	1.1731e+06	1.65069e+06	2.01401e+07	7.24717e+06	1.37509e+06	925971	5.85965e+06	1.3818e+06	2.64129e+06	3.18632e+06	1.51573e+06	1.28297e+07	4.14529e+07
Com_16140_neg	β-Estradiol-17β-glucuronide	C24 H32 O8	448.218	4.856	447.21	Invalid mass	No results	No results	Lipids and lipid-like molecules	Steroids and steroid derivatives	Steroidal glycosides	Steroidal glycosides	0.152092	-2.71698	0.008127	0.742424	1.36519	down	378762	284441	197150	275251	155858	197480	136882	174262	276140	182268	270361	233842	3.11306e+06	2.45665e+06	193311	155605	2.65056e+06	237622	461739	1.16329e+06	183906	2.08375e+06	5.20535e+06
Com_49724_pos	1-Methyladenosine	C11 H15 N5 O4	281.112	4.327	282.119	Full match	Full match	Full match	Nucleosides, nucleotides, and analogues	Purine nucleosides	Not available	Purine nucleosides	0.15773	-2.66447	0.00238765	0.840909	1.52594	down	209210	438305	183305	705633	469576	161140	178740	412692	446013	879030	933191	2.23739e+06	132819	4.71771e+06	2.05656e+06	1.15813e+06	3.50775e+06	1.53813e+06	3.19288e+06	2.92015e+06	1.1327e+07	1.74065e+06	168781
Com_54574_neg	Kaempferitrin	C27 H30 O14	624.169	3.434	623.162	Invalid mass	No results	No results	Phenylpropanoids and polyketides	Flavonoids	Flavonoid glycosides	Flavonoid-7-O-glycosides	0.15786	-2.66328	0.010728	0.984848	1.37772	down	116026	116280	89371	103666	77249.8	92861.5	81893.7	78610.4	95148.6	101432	100752	138673	948345	172002	152062	107373	150331	191121	156787	170297	173604	212977	4.70532e+06
Com_24784_neg	Ribulose-5-phosphate	C5 H11 O8 P	230.019	1.321	229.012	No results	No results	Full match	Organic oxygen compounds	Organooxygen compounds	Carbohydrates and carbohydrate conjugates	Pentose phosphates	0.159668	-2.64685	0.02822	0.787879	1.13359	down	249993	284686	258367	283680	109914	397975	159218	167879	249038	183006	397285	389084	128818	577737	1.70348e+06	203602	351741	577838	411989	557551	1.22128e+07	1.42747e+06	185631
Com_41733_pos	ELK	C17 H32 N4 O6	388.231	4.03	389.238	Full match	No results	No results					0.166733	-2.58439	0.0178915	0.757576	1.20184	down	747053	873013	187606	639135	133028	178491	131964	191013	760851	120232	229397	411402	5.03005e+06	2.14608e+06	166882	119090	1.35763e+06	146584	934875	833220	4.22885e+06	1.92062e+06	1.0131e+07
Com_1307_pos	Dulcitol	C6 H14 O6	182.079	1.325	205.068	No results	No results	Full match	Organic oxygen compounds	Organooxygen compounds	Carbohydrates and carbohydrate conjugates	Sugar alcohols	0.169044	-2.56453	0.00332333	0.939394	1.29255	down	2.34594e+06	1.95529e+07	1.23256e+07	1.1138e+07	6.63791e+06	1.15491e+07	9.18602e+06	8.55439e+06	7.32606e+06	8.7311e+06	1.01585e+07	1.93111e+07	2.4557e+08	1.71666e+07	1.89195e+07	1.54655e+07	1.84265e+07	1.69548e+07	2.11941e+07	2.05511e+07	1.63342e+07	1.7e+07	2.66885e+08
Com_34676_pos	GMH	C13 H21 N5 O4 S	343.126	2.486	326.122	Invalid mass	No results	No results					0.17358	-2.52633	0.00488979	0.909091	1.41362	down	1.60731e+06	2.04257e+06	1.12589e+06	1.29542e+06	1.2059e+06	3.09371e+06	1.20321e+06	1.19906e+06	1.77566e+06	2.35687e+06	1.17438e+06	6.54459e+06	4.46379e+07	8.59304e+06	2.10294e+06	3.14225e+06	3.92129e+06	3.31609e+06	1.67102e+06	2.14101e+06	2.26933e+06	2.22008e+06	3.30693e+07
Com_15699_pos	DLK	C16 H30 N4 O6	374.216	2.911	375.223	Full match	No results	No results					0.176024	-2.50616	0.0473836	0.757576	1.04411	down	5.53994e+06	6.48913e+06	3.23695e+06	4.813e+06	788859	901227	603409	904163	5.31519e+06	2.27797e+06	2.83577e+06	2.33464e+06	6.00472e+07	1.68197e+07	1.64493e+06	492465	1.12145e+07	1.09401e+06	6.32062e+06	6.74446e+06	6.8228e+06	1.86798e+07	7.66756e+07
Com_25910_pos	Orlistat	C29 H53 N O5	490.438	11.362	513.427	Invalid mass	No results	No results	Organic acids and derivatives	Carboxylic acids and derivatives	Amino acids, peptides, and analogues	Leucine and derivatives	0.178461	-2.48632	0.0278369	0.689394	1.27993	down	1.06074e+06	589312	651904	674172	641141	690659	807027	789703	924731	756954	1.00392e+06	260155	414074	4.94368e+06	1.52346e+07	7.1886e+06	2.72009e+06	7.98446e+06	3.41757e+06	813083	769624	8.33831e+06	426823
Com_5836_pos	2-(2-acetyl-3,5-dihydroxyphenyl)acetic acid	C10 H10 O5	192.042	5.458	193.05	Invalid mass	No results	No results					0.181085	-2.46526	0.0339617	0.871212	1.16053	down	1.79654e+06	1.56989e+06	1.32795e+06	1.87973e+06	1.99013e+06	1.90629e+06	1.89157e+06	2.00384e+06	2.13283e+06	1.30518e+06	1.72278e+06	2.54598e+06	3.58316e+07	3.18118e+06	3.17655e+06	2.25112e+06	1.52349e+06	2.63247e+06	2.54049e+06	2.30444e+06	1.71552e+06	3.22176e+06	5.67105e+07
Com_75983_pos	Debromohymenialdisine	C11 H11 N5 O2	267.074	2.785	268.081	Invalid mass	No results	No results	Organoheterocyclic compounds	Pyrroloazepines	Not available	Pyrroloazepines	0.181715	-2.46025	0.000667962	0.871212	1.46876	down	875662	217344	718457	2.22853e+06	1.48684e+06	459535	867302	2.01393e+06	1.80862e+06	3.52549e+06	2.75947e+06	7.22959e+06	1.04169e+07	1.10289e+07	4.29367e+06	1.79944e+06	9.23505e+06	552489	8.79124e+06	7.01909e+06	2.9249e+07	2.14816e+06	1.00616e+07
Com_11737_pos	ENH	C15 H22 N6 O7	376.172	1.35	399.161	Invalid mass	No results	No results					0.181842	-2.45924	0.0484031	0.795455	1.11834	down	802484	919946	864905	960069	569433	592027	709242	784555	1.15046e+06	962729	850798	931147	2.77324e+07	3.95384e+06	903954	687767	1.00309e+06	736691	1.36189e+06	987834	1.03433e+06	1.19057e+06	1.4469e+07
Com_3112_pos	7-methyl-3-nitroimidazo[1,2-a]pyridine	C8 H7 N3 O2	199.034	1.22	200.041	Invalid mass	No results	No results					0.185669	-2.4292	0.0298963	0.765152	1.01621	down	1.4084e+06	4.89261e+06	2.11029e+06	1.00716e+07	3.33688e+06	1.91439e+06	2.34384e+06	3.36723e+06	6.98475e+06	1.10744e+06	2.46001e+06	3.55325e+06	6.10106e+07	1.81017e+07	3.46621e+06	2.57331e+06	1.01746e+07	3.06613e+06	1.19755e+07	2.56204e+06	1.31683e+06	4.0926e+07	7.62814e+07
Com_8816_pos	N-Carbamyl-L-glutamicacid	C6 H10 N2 O5	190.058	1.321	191.066	No results	No results	Full match	Benzenoids	Benzene and substituted derivatives	Diphenylmethanes	Diphenylmethanes	0.188392	-2.40819	0.0122541	0.795455	1.34535	down	764151	1.42174e+06	1.20756e+06	1.45439e+06	542233	1.65601e+06	675363	747079	985047	916742	810158	389624	1.89172e+07	3.75296e+06	1.01054e+06	654915	1.77117e+06	4.72287e+06	2.42733e+06	1.45435e+06	5.55584e+06	3.47111e+06	2.0614e+07
Com_797_pos	Glycyl-L-leucine	C8 H16 N2 O3	188.116	5.144	189.124	Full match	Full match	Full match	Organic acids and derivatives	Carboxylic acids and derivatives	Amino acids, peptides, and analogues	Peptides	0.191571	-2.38405	0.0048427	0.787879	1.33146	down	4.37408e+07	2.71016e+07	2.35322e+07	2.39888e+07	2.07063e+07	9.4859e+06	1.67544e+07	1.88592e+07	2.72531e+07	2.23522e+07	2.3296e+07	2.56949e+07	3.04582e+08	1.47342e+08	2.25535e+07	2.06889e+07	2.05398e+08	1.56779e+07	4.56331e+07	7.24523e+07	3.71618e+07	2.39878e+08	3.26835e+08
Com_10860_pos	16,16-Dimethyl prostaglandin A2	C22 H34 O4	344.231	5.394	345.238	Invalid mass	No results	No results	Lipids and lipid-like molecules	Fatty Acyls	Eicosanoids	Prostaglandins and related compounds	0.195512	-2.35467	6.47736e-08	0.992424	1.81282	down	2.46992e+06	4.85562e+06	5.95059e+06	4.8255e+06	2.07098e+06	8.91997e+06	2.6658e+06	2.13544e+06	5.85193e+06	3.34351e+06	2.42431e+06	1.33382e+07	8.97797e+06	3.53232e+07	2.46236e+07	7.73412e+06	2.53149e+07	1.99908e+07	3.35345e+07	2.35743e+07	2.17133e+07	2.26101e+07	1.7219e+07
Com_3160_pos	Gly-Val	C7 H14 N2 O3	174.1	3.224	175.108	No results	Full match	Full match	Organic acids and derivatives	Carboxylic acids and derivatives	Amino acids, peptides, and analogues	Dipeptides	0.204137	-2.29239	0.00723596	0.772727	1.29251	down	4.19845e+07	2.71241e+07	1.87947e+07	2.61537e+07	1.80185e+07	1.13967e+07	1.80825e+07	1.53336e+07	2.4475e+07	2.0282e+07	2.29102e+07	2.48283e+07	3.19357e+08	1.58564e+08	1.95382e+07	1.70892e+07	1.43699e+08	1.43852e+07	4.1092e+07	5.45078e+07	3.60185e+07	2.20605e+08	2.57219e+08
Com_444_neg	15(R)-Prostaglandin E2	C20 H32 O5	352.223	6.828	351.215	Invalid mass	No results	No results	Lipids and lipid-like molecules	Fatty Acyls	Eicosanoids	Prostaglandins and related compounds	0.208143	-2.26435	0.00323915	0.833333	1.1628	down	1.96143e+07	1.7981e+06	1.07833e+07	2.41828e+06	7.29311e+06	4.90489e+06	1.45033e+07	2.26336e+06	2.59401e+06	3.39382e+06	2.17482e+06	2.59419e+07	1.69472e+06	2.68729e+07	2.18572e+07	6.50554e+07	1.76496e+07	2.41838e+07	2.94349e+07	2.52254e+07	1.00203e+08	3.59664e+07	1.92209e+06
Com_329_pos	Indole	C8 H7 N	117.058	5.249	118.065	Full match	No results	No results	Organoheterocyclic compounds	Indoles and derivatives	Indoles	Indoles	0.210994	-2.24473	0.0125992	0.757576	1.06618	down	7.74358e+07	5.67462e+07	6.59129e+07	5.85869e+07	3.23315e+07	2.65978e+07	3.59638e+07	3.36876e+07	4.30886e+07	4.17728e+07	3.18138e+07	3.76943e+07	6.94436e+08	1.79115e+08	4.41218e+07	2.47364e+07	1.88104e+08	3.50683e+07	1.38148e+08	1.32388e+08	5.63437e+07	2.98473e+08	7.76898e+08
Com_54666_pos	lipoamide	C8 H15 N O S2	205.059	1.418	206.066	No results	No results	Full match	Organoheterocyclic compounds	Dithiolanes	Lipoamides	Lipoamides	0.21155	-2.24093	9.07195e-05	0.94697	1.72493	down	663781	1.47915e+06	558160	1.14667e+06	498341	550555	534389	550213	785267	915195	625552	1.97148e+06	640580	7.74757e+06	3.25925e+06	1.25056e+06	4.37184e+06	1.71595e+06	7.09398e+06	4.08095e+06	2.23314e+06	7.29811e+06	1.17516e+06
Com_33175_pos	SMK	C14 H28 N4 O5 S	382.185	4.079	365.181	Invalid mass	No results	No results					0.216352	-2.20855	3.38683e-05	0.939394	1.5397	down	547742	1.88517e+06	787464	1.14466e+06	207091	920831	627562	404792	2.41541e+06	1.57756e+06	571901	3.37332e+06	4.21696e+06	9.53262e+06	4.94473e+06	1.01401e+06	6.82418e+06	2.22077e+06	5.1457e+06	2.6595e+06	1.49942e+06	9.46539e+06	5.02344e+06
Com_7849_pos	DGDG O-8:0_2:0	C25 H46 O14	592.267	10.648	593.275	No results	Invalid mass	No results					0.216647	-2.20658	0.0017034	0.863636	1.44429	down	669841	9.00682e+06	1.21261e+07	5.02453e+06	1.21598e+06	8.80726e+06	2.43772e+06	2.71717e+06	1.06364e+06	2.61727e+06	1.12959e+06	3.6386e+07	4.0199e+06	3.63358e+07	2.15052e+07	1.42877e+07	1.87824e+07	2.14961e+07	1.06273e+07	4.70922e+07	861380	7.37439e+06	1.69697e+07
Com_36375_pos	FRH	C21 H30 N8 O4	458.24	10.514	459.247	Full match	No results	No match					0.218641	-2.19336	0.000327017	0.901515	1.62611	down	1.16956e+06	3.42823e+06	1.58795e+06	1.75595e+06	678070	2.08782e+06	768750	574904	662390	1.40983e+06	676305	3.0506e+06	886757	5.29646e+06	8.71817e+06	2.74746e+06	1.04045e+07	2.14531e+06	4.93122e+06	5.78193e+06	1.95157e+07	8.85389e+06	1.51133e+06
Com_6222_neg	2,5-di[4-(trifluoromethyl)benzylidene]cyclopentan-1-one	C21 H14 F6 O	396.088	5.495	395.081	Invalid mass	No results	No results					0.221628	-2.17379	0.00127756	0.94697	1.57699	down	515526	732356	592889	652008	1.12863e+06	658606	600850	538467	783643	575590	594519	1.00175e+06	6.62294e+06	1.86198e+06	2.03927e+06	785313	2.054e+06	2.26618e+06	1.37832e+06	1.17858e+06	605451	2.16253e+06	1.43359e+07
Com_41392_neg	cis-Aconitic acid	C6 H6 O6	174.016	2.197	173.009	No results	No results	Full match	Organic acids and derivatives	Carboxylic acids and derivatives	Tricarboxylic acids and derivatives	Tricarboxylic acids and derivatives	0.227867	-2.13374	0.0096335	0.909091	1.31638	down	480638	440661	315152	372254	271519	370833	301217	276134	587829	303944	335856	866117	692520	1.16912e+07	371249	338894	807505	567224	682663	1.3251e+06	561044	513052	1.00159e+06
Com_14051_pos	2-(4,4-diphenyl-1-piperidinobuta-1,3-dienyl)phenyl acetate	C29 H29 N O2	405.21	1.423	406.217	Invalid mass	No results	No results					0.23008	-2.11979	0.00105263	0.840909	1.33947	down	712153	5.77217e+06	1.61134e+06	3.77596e+06	814190	3.60035e+06	2.12362e+06	493886	4.65446e+06	6.80779e+06	967967	1.82088e+07	4.61584e+06	3.37674e+07	5.81566e+06	2.80531e+06	1.69222e+07	5.66994e+06	1.76747e+07	2.00631e+07	2.37227e+06	1.76031e+07	3.04892e+06
Com_33004_pos	4-acetyl-4-(ethoxycarbonyl)heptanedioic acid	C12 H18 O7	296.087	5.103	297.095	Invalid mass	No results	No results					0.23166	-2.10992	0.000129803	0.924242	1.78146	down	603745	1.87644e+06	2.35649e+06	3.60915e+06	1.00595e+06	2.55753e+06	523502	1.68434e+06	1.88382e+06	867819	548843	5.85755e+06	954199	4.43637e+06	6.41073e+06	4.39219e+06	3.25022e+06	1.03918e+07	9.37112e+06	8.67057e+06	1.97164e+07	6.50878e+06	2.53231e+06
Com_5210_pos	Ne-(1-Carboxymethyl)-L-lysine	C8 H16 N2 O4	204.111	2.79	205.118	No results	No results	Full match					0.234005	-2.09539	0.00116187	0.909091	1.40428	down	4.85295e+07	2.39723e+07	2.77342e+07	2.46242e+07	9.00606e+06	1.60444e+07	2.12566e+07	1.83118e+07	2.65746e+07	2.82615e+07	2.22196e+07	2.76369e+07	2.21664e+08	1.54271e+08	2.82444e+07	2.65098e+07	1.48591e+08	3.24535e+07	4.67021e+07	3.30857e+07	8.05366e+07	3.1604e+08	1.26826e+08
Com_28346_neg	Protoporphyrin IX	C34 H34 N4 O4	562.261	4.792	561.254	Invalid mass	No results	No results					0.235116	-2.08855	0.0171776	0.765152	1.26953	down	303886	217472	198658	206290	133872	141893	135967	131883	257385	163746	205749	185567	2.6498e+06	747195	163349	146504	860242	207312	202514	232169	267625	1.38452e+06	2.68209e+06
Com_33224_neg	N1-[3,5-di(trifluoromethyl)phenyl]-2-cyclopentyl-2-phenylacetamide	C21 H19 F6 N O	415.134	2.713	414.127	Invalid mass	No results	No results					0.237235	-2.07561	0.0108709	0.94697	1.33005	down	289424	352838	278538	329484	197696	320905	220409	199254	347639	246881	279634	364675	729431	586692	397158	324200	485256	408461	537176	616902	301976	650224	8.68147e+06
Com_68717_neg	5'-S-Methyl-5'-thioadenosine	C11 H15 N5 O3 S	297.088	3.805	296.081	Invalid mass	No results	No results	Nucleosides, nucleotides, and analogues	5'-deoxyribonucleosides	5'-deoxy-5'-thionucleosides	5'-deoxy-5'-thionucleosides	0.242491	-2.044	0.0381258	0.772727	1.15231	down	97300.8	123000	140153	110343	72438.3	100827	82433.2	79191.4	106059	85194.8	111495	169426	20135.1	117603	213079	105792	468908	714412	507425	1.47155e+06	102757	1.00392e+06	91578.5
Com_1483_neg	N-Acetylornithine	C7 H14 N2 O3	174.1	3.229	173.092	Full match	Full match	Full match	Organic acids and derivatives	Carboxylic acids and derivatives	Amino acids, peptides, and analogues	N-acyl-alpha amino acids	0.243486	-2.03809	0.00292266	0.833333	1.39584	down	2.64104e+07	1.91132e+07	1.67984e+07	1.63683e+07	1.10151e+07	1.04815e+07	1.11649e+07	1.16426e+07	1.62711e+07	1.39156e+07	1.65494e+07	1.50742e+07	7.25349e+07	1.26952e+08	2.0229e+07	1.49876e+07	1.3166e+08	1.15368e+07	3.7165e+07	5.21475e+07	2.16941e+07	1.78744e+08	7.77332e+07
Com_13156_neg	12-Epileukotriene B4	C20 H32 O4	372.204	7.183	371.197	Invalid mass	No results	No results	Lipids and lipid-like molecules	Fatty Acyls	Eicosanoids	Leukotrienes	0.247271	-2.01584	0.00039479	0.893939	1.42306	down	2.19317e+06	1.56833e+06	2.16476e+06	1.35892e+06	852942	4.25268e+06	896143	1.91675e+06	748677	881438	775261	5.30194e+06	1.12631e+06	3.22517e+06	1.10538e+07	5.5574e+06	1.89477e+06	3.32828e+06	4.03584e+06	3.76355e+06	2.66955e+07	5.42622e+06	6.27896e+06
Com_31070_pos	ENK	C15 H27 N5 O7	389.19	1.431	390.198	Full match	No results	No results					0.247941	-2.01193	0.0222539	0.689394	1.22503	down	530089	512313	436444	504171	397971	382158	405080	439395	627107	512604	499560	487247	5.11925e+06	2.43837e+06	460541	325197	495758	473999	2.27686e+06	475536	2.53676e+06	665869	7.33023e+06
Com_8524_pos	L-Ornithine	C5 H12 N2 O2	132.09	1.197	133.097	No results	No results	Full match	Organic acids and derivatives	Carboxylic acids and derivatives	Amino acids, peptides, and analogues	L-alpha-amino acids	0.25138	-1.99206	0.00498148	0.818182	1.25284	down	3.91418e+06	2.00461e+06	2.28986e+06	1.17389e+06	1.13292e+06	2.44416e+06	1.22466e+06	815878	1.86558e+06	1.91762e+06	853205	1.2292e+06	1.4682e+06	2.33362e+07	2.40935e+06	1.92266e+06	9.51755e+06	1.3082e+06	6.27892e+06	6.99907e+06	1.46852e+07	6.41481e+06	9.64703e+06
Com_31960_neg	Guanosine monophosphate	C10 H14 N5 O8 P	363.058	1.468	362.051	No results	No results	Full match	Nucleosides, nucleotides, and analogues	Purine nucleotides	Purine ribonucleotides	Purine ribonucleoside monophosphates	0.253401	-1.98051	0.0108061	0.795455	1.14481	down	424126	788404	381243	447590	228302	594664	296974	246643	449273	409872	625126	634399	219622	4.13157e+06	563564	635332	1.32554e+06	528184	1.09004e+06	4.52745e+06	2.09623e+06	4.97827e+06	331169
Com_39441_pos	N-(1,3-benzothiazol-2-yl)-N'-(1,2,3-thiadiazol-4-ylcarbonyl)urea	C11 H7 N5 O2 S2	326.987	1.27	327.995	Invalid mass	No results	No results					0.256459	-1.9632	0.000290801	0.863636	1.47597	down	421663	2.18786e+06	1.05349e+06	772146	820668	1.04291e+06	1.38043e+06	1.36815e+06	388486	376904	775353	4.23253e+06	693117	5.34503e+06	4.61901e+06	2.86349e+06	3.35265e+06	4.06258e+06	5.87554e+06	5.09692e+06	972844	7.07655e+06	848613
Com_7489_pos	Naringenin	C15 H12 O5	272.068	5.979	255.065	Full match	Full match	No results	Phenylpropanoids and polyketides	Flavonoids	Flavans	Flavanones	0.259037	-1.94877	0.0023129	0.871212	1.12988	down	2.52599e+06	8.52676e+06	5.59039e+06	1.0441e+07	1.91707e+06	1.46292e+07	9.9912e+06	4.38198e+06	8.15707e+06	4.69705e+06	4.07355e+06	1.29913e+07	9.74667e+07	9.16538e+06	1.34578e+07	9.60829e+06	1.35271e+07	8.40901e+06	1.82425e+07	1.24892e+07	1.78705e+07	8.74731e+06	9.35901e+07
Com_14338_pos	Argininosuccinic acid	C10 H18 N4 O6	290.122	1.382	291.129	Full match	No results	Full match	Organic acids and derivatives	Carboxylic acids and derivatives	Amino acids, peptides, and analogues	Aspartic acid and derivatives	0.264776	-1.91716	0.0205719	0.780303	1.2133	down	1.28676e+06	1.05141e+06	1.02344e+06	1.13605e+06	698738	670975	785099	880027	2.51688e+06	1.03459e+06	1.15814e+06	1.10183e+06	1.39676e+07	3.92308e+06	1.06965e+06	752085	3.72915e+06	839707	1.79941e+06	1.48719e+06	1.20081e+06	5.08008e+06	1.54884e+07
Com_15607_neg	LPA 14:0	C17 H35 O7 P	382.212	8.922	381.205	No results	Full match	No results	Lipids and lipid-like molecules	Glycerophospholipids	Glycerophosphates	1,2-diacylglycerol-3-phosphates	0.265571	-1.91283	0.0334349	0.780303	1.20076	down	395002	4.22384e+06	1.36211e+06	2.98266e+06	690321	6.7681e+06	593164	476879	634196	648629	2.93076e+06	6.29279e+06	148807	4.43052e+06	1.50813e+07	7.31329e+06	2.11156e+07	2.35662e+06	7.58929e+06	9.06593e+06	8.81892e+06	6.65391e+06	295232
Com_29099_pos	2-{[5-(trifluoromethyl)-2-pyridyl]sulfonyl}ethanohydrazide	C8 H8 F3 N3 O3 S	305.006	1.287	306.013	Invalid mass	No results	No results					0.265902	-1.91103	0.000754878	0.856061	1.46152	down	545572	2.32898e+06	2.24303e+06	1.62769e+06	1.44622e+06	1.7282e+06	1.63905e+06	2.15834e+06	562406	747915	1.20572e+06	6.20144e+06	837610	8.66122e+06	6.72044e+06	4.44022e+06	5.51306e+06	6.49037e+06	7.49409e+06	6.73513e+06	1.90934e+06	1.06921e+07	904208
Com_5028_pos	Galangin	C15 H10 O5	270.053	5.675	271.06	Full match	Full match	No results	Phenylpropanoids and polyketides	Flavonoids	Flavones	Flavonols	0.266502	-1.90778	5.20041e-05	0.924242	1.48686	down	5.90344e+06	2.23902e+07	1.15715e+07	1.21972e+07	6.10595e+06	8.0326e+07	1.36713e+07	6.96184e+06	1.13266e+07	1.83883e+07	6.81215e+06	5.95223e+07	1.2458e+08	5.12926e+07	4.32952e+07	2.96009e+07	8.23686e+07	6.79591e+07	5.80798e+07	8.65613e+07	1.41505e+07	3.9952e+07	1.43536e+08
Com_67365_pos	2,4-Dihydroxybenzoic acid	C7 H6 O4	154.024	4.466	155.031	Invalid mass	No results	No results	Benzenoids	Benzene and substituted derivatives	Benzoic acids and derivatives	Hydroxybenzoic acid derivatives	0.270012	-1.88891	0.00870738	0.840909	1.39151	down	411239	793223	520408	1.28017e+06	150044	1.60264e+06	212660	174630	1.0355e+06	869683	171939	1.69369e+06	193587	3.1722e+06	2.72276e+06	1.05841e+06	4.66578e+06	1.72271e+06	2.54208e+06	2.52621e+06	5.57176e+06	3.16329e+06	146597
Com_1432_pos	L-Phenylalanine	C9 H11 N O2	165.079	5.276	166.086	Full match	Full match	Full match	Organic acids and derivatives	Carboxylic acids and derivatives	Amino acids, peptides, and analogues	Phenylalanine and derivatives	0.270828	-1.88455	0.034836	0.719697	1.07862	down	1.33076e+08	7.61406e+07	9.37418e+07	7.97272e+07	5.80176e+07	3.72366e+07	4.80023e+07	5.03865e+07	6.81585e+07	7.12347e+07	2.73624e+07	4.89888e+07	6.54889e+08	1.5586e+08	5.40312e+07	5.32439e+07	2.97248e+08	2.68361e+07	1.07444e+08	1.40941e+08	7.87839e+07	5.13218e+08	8.61694e+08
Com_971_pos	L-Pyroglutamic acid	C5 H7 N O3	129.043	1.335	130.05	Full match	Full match	Full match	Organic acids and derivatives	Carboxylic acids and derivatives	Amino acids, peptides, and analogues	Alpha amino acids and derivatives	0.271596	-1.88047	0.00767998	0.80303	1.36841	down	2.44962e+08	2.43128e+08	2.00993e+08	1.82841e+08	9.21516e+07	2.09205e+08	1.62914e+08	9.98191e+07	1.28526e+08	9.77389e+07	1.32165e+08	1.33596e+08	1.47688e+09	6.08113e+08	1.66972e+08	1.28594e+08	3.75281e+08	1.38413e+08	3.02057e+08	2.28889e+08	9.55378e+08	7.05201e+08	1.98831e+09
Com_15186_pos	13-OxoODE	C18 H30 O3	316.2	5.017	317.207	Invalid mass	No results	No results	Lipids and lipid-like molecules	Fatty Acyls	Lineolic acids and derivatives	Lineolic acids and derivatives	0.280501	-1.83392	7.69169e-07	0.969697	1.86983	down	1.82609e+06	3.88687e+06	3.27283e+06	3.1729e+06	2.21739e+06	4.66689e+06	2.458e+06	1.83911e+06	5.03496e+06	3.14084e+06	1.9318e+06	6.76656e+06	4.24093e+06	1.70189e+07	1.31019e+07	4.0828e+06	1.13326e+07	1.01079e+07	1.70071e+07	1.154e+07	1.21088e+07	1.40685e+07	8.70657e+06
Com_42058_neg	4-Amino-5-imidazolecarboxamide	C4 H6 N4 O	126.054	1.431	297.108	No results	No results	Full match	Organoheterocyclic compounds	Azoles	Imidazoles	Aminoimidazoles	0.281306	-1.82979	0.00646137	0.772727	1.31767	down	449615	1.42226e+06	675500	656825	261170	819731	363090	325880	512996	435903	596605	1.87086e+06	268516	2.73674e+06	1.6803e+06	257976	3.29728e+06	1.40411e+06	2.88824e+06	3.09212e+06	2.49875e+06	4.8979e+06	390236
Com_59634_pos	SDMA	C8 H18 N4 O2	202.143	4.051	203.15	No results	No results	Full match	Organic acids and derivatives	Carboxylic acids and derivatives	Amino acids, peptides, and analogues	Arginine and derivatives	0.283162	-1.8203	0.0382924	0.727273	1.08008	down	80189.6	99851.9	109225	131120	77449.3	103918	76829.8	71103.7	115290	69999.1	133555	86615.9	136792	546082	89181.7	69334.2	115458	85341.6	1.13361e+06	1.2694e+06	109153	131459	344200
Com_68748_pos	N2-tetrahydrofuran-2-ylmethyl-4-(4-fluorophenyl)-1,3-thiazol-2-amine	C14 H15 F N2 O S	278.093	2.707	279.1	Invalid mass	No results	No results					0.283498	-1.81859	0.00882639	0.780303	1.16311	down	1.37864e+06	1.00144e+06	781940	716621	382294	255196	472838	331563	693733	404181	718743	585075	3.80641e+06	3.26922e+06	368134	506907	2.30488e+06	575401	1.02829e+06	1.31776e+06	2.11138e+06	9.06181e+06	2.52889e+06
Com_737_pos	2,4-dihydroxyheptadec-16-en-1-yl acetate	C19 H36 O4	350.243	7.979	351.25	Invalid mass	No results	No results					0.2835	-1.81858	0.0234174	0.833333	1.27242	down	4.44343e+07	7.62679e+07	7.68984e+07	7.18832e+07	2.31487e+07	1.21762e+08	9.84679e+07	6.11497e+07	6.4939e+07	6.67543e+07	5.43232e+07	1.92831e+08	1.57282e+07	2.34123e+08	2.94693e+08	4.48993e+08	1.58972e+08	4.18798e+08	1.48757e+08	1.95524e+08	6.33714e+08	1.6643e+08	1.60294e+07
Com_2307_neg	Guanosine	C10 H13 N5 O5	283.092	3.439	282.084	Full match	Full match	Full match	Nucleosides, nucleotides, and analogues	Purine nucleosides	Not available	Purine nucleosides	0.283777	-1.81717	0.00364365	0.856061	1.34478	down	3.80817e+06	9.93538e+07	1.80836e+07	7.78932e+07	3.07234e+07	7.06926e+06	1.11285e+07	2.92523e+07	8.18527e+07	7.0735e+07	1.02999e+08	1.6102e+08	2.04128e+07	3.2832e+08	1.53098e+08	6.40314e+07	2.87951e+08	9.43587e+07	2.34933e+08	3.1472e+08	1.08379e+08	2.45443e+08	3.59342e+07
Com_1623_neg	LPE 20:5	C25 H42 N O7 P	499.271	8.541	498.263	No results	Full match	No results	Lipids and lipid-like molecules	Glycerophospholipids	Glycerophosphoethanolamines	1-acyl-sn-glycero-3-phosphoethanolamines	0.283948	-1.8163	7.23028e-05	0.977273	1.65377	down	4.51593e+06	1.32315e+07	1.32634e+07	5.89437e+06	7.69302e+06	1.1019e+07	1.22465e+06	3.00244e+06	7.97342e+06	5.10469e+06	7.59017e+06	1.89663e+07	1.67221e+07	3.04281e+07	2.24478e+07	1.34353e+07	3.14594e+07	1.7627e+07	2.83004e+07	3.70326e+07	8.00634e+06	2.60737e+07	5.88252e+07
Com_16318_neg	ST 29:1;O;S	C29 H50 O4 S	494.346	7.604	493.339	No results	Invalid mass	No results					0.284127	-1.81539	0.00270978	0.840909	1.36958	down	886329	599720	504300	620209	471001	526714	403914	1.58902e+06	483069	496567	544517	5.48356e+06	2.04475e+06	2.00369e+06	594774	590207	2.30319e+06	3.38071e+06	1.1882e+06	1.20554e+06	326083	2.31883e+06	5.91839e+06
Com_1705_pos	DL-Carnitine	C7 H15 N O3	161.105	1.364	162.112	Full match	Full match	Full match	Organic nitrogen compounds	Organonitrogen compounds	Quaternary ammonium salts	Carnitines	0.286976	-1.801	0.00118161	0.909091	1.53362	down	2.65686e+07	2.80794e+07	2.54711e+07	4.70099e+07	2.33627e+07	2.09601e+07	2.50682e+07	4.01133e+07	5.74244e+07	3.79891e+07	2.49114e+07	4.31089e+07	9.34663e+07	1.94038e+08	4.55024e+07	4.22264e+07	5.31388e+07	4.09096e+07	1.77704e+08	4.44895e+07	3.71087e+08	5.51713e+07	1.96096e+08
Com_32272_pos	LPE 18:3	C23 H42 N O7 P	475.269	8.351	476.276	No results	Full match	No results	Lipids and lipid-like molecules	Glycerophospholipids	Glycerophosphoethanolamines	1-acyl-sn-glycero-3-phosphoethanolamines	0.287508	-1.79833	0.000264288	0.916667	1.78404	down	829974	1.09115e+06	655313	995979	695358	1.19933e+06	695922	884238	930049	1.76911e+06	1.82061e+06	4.10958e+06	814701	8.27902e+06	2.3344e+06	2.42502e+06	2.47299e+06	4.28443e+06	2.51196e+06	4.01119e+06	9.50557e+06	2.00373e+06	1.1369e+06
Com_3147_neg	DL-Tryptophan	C11 H12 N2 O2	204.09	5.245	203.082	Full match	Full match	Full match	Organoheterocyclic compounds	Indoles and derivatives	Indolyl carboxylic acids and derivatives	Indolyl carboxylic acids and derivatives	0.290766	-1.78207	0.00121792	0.871212	1.43061	down	1.93633e+07	2.18547e+07	1.85281e+07	1.71809e+07	1.06491e+07	1.81586e+07	1.23748e+07	8.77811e+06	1.78551e+07	1.3964e+07	1.39995e+07	1.89709e+07	1.10778e+08	5.4985e+07	1.61542e+07	1.77727e+07	5.10696e+07	1.83265e+07	4.12182e+07	4.80459e+07	2.15562e+07	9.46548e+07	1.54436e+08
Com_70347_pos	Esculetin	C9 H6 O4	178.026	2.184	179.034	Full match	No results	No results	Phenylpropanoids and polyketides	Coumarins and derivatives	Hydroxycoumarins	6,7-dihydroxycoumarins	0.293692	-1.76763	0.000261706	0.901515	1.65274	down	977949	3.20301e+06	1.35432e+06	2.52881e+06	802844	2.21549e+06	714380	787378	1.07033e+06	832220	794362	6.54681e+06	870105	6.30253e+06	4.96447e+06	2.69851e+06	5.84167e+06	6.39479e+06	6.8576e+06	6.25689e+06	2.51638e+06	6.43718e+06	1.07417e+06
Com_7857_neg	LPE 22:6	C27 H44 N O7 P	525.286	8.784	524.278	No results	Full match	No results	Lipids and lipid-like molecules	Glycerophospholipids	Glycerophosphoethanolamines	1-acyl-sn-glycero-3-phosphoethanolamines	0.298719	-1.74314	0.00013716	0.909091	1.7575	down	1.61448e+06	7.17067e+06	3.2522e+06	3.41094e+06	2.47227e+06	1.10878e+07	4.96854e+06	1.98376e+06	1.99985e+06	2.03488e+06	4.34091e+06	1.38069e+07	2.85583e+06	1.46668e+07	1.60621e+07	1.67867e+07	1.72351e+07	1.66701e+07	1.00541e+07	2.74917e+07	1.12674e+07	1.16682e+07	3.34943e+06
Com_224_pos	L-Tyrosine	C9 H11 N O3	181.074	2.591	182.081	Full match	Full match	Full match	Organic acids and derivatives	Carboxylic acids and derivatives	Amino acids, peptides, and analogues	Tyrosine and derivatives	0.303853	-1.71855	0.0395916	0.674242	1.12528	down	1.89519e+09	8.01973e+08	8.05313e+08	7.08894e+08	7.10567e+08	3.27387e+08	5.5577e+08	5.50257e+08	7.3264e+08	6.59764e+08	6.40828e+08	5.4256e+08	6.82721e+09	2.41036e+09	4.87744e+08	4.20039e+08	2.21662e+09	4.74088e+08	1.19937e+09	1.23889e+09	1.04957e+09	3.65991e+09	9.59072e+09
Com_3298_pos	RPK	C17 H33 N7 O4	399.261	6.078	400.269	Full match	No results	No results					0.304879	-1.71369	0.00352231	0.878788	1.39938	down	5.60179e+06	1.58527e+07	1.31378e+07	1.83635e+07	9.82352e+06	3.0936e+07	7.0885e+06	9.52875e+06	7.58168e+06	9.53403e+06	6.11422e+06	2.89529e+07	1.25581e+08	1.66909e+07	1.60097e+07	1.78322e+07	1.65175e+07	2.66856e+07	2.09162e+07	1.9035e+07	1.8895e+07	1.53086e+07	1.55484e+08
Com_4969_pos	α-Aspartylphenylalanine	C13 H16 N2 O5	280.106	5.319	281.113	Full match	Full match	Full match	Organic acids and derivatives	Carboxylic acids and derivatives	Amino acids, peptides, and analogues	Peptides	0.305975	-1.70851	0.0200156	0.757576	1.1656	down	1.16293e+07	8.85662e+06	9.12639e+06	2.02133e+07	5.92058e+06	6.41723e+06	6.00523e+06	6.62783e+06	1.23996e+07	9.28169e+06	8.82622e+06	9.54916e+06	8.44175e+07	2.50879e+07	7.11535e+06	5.10011e+06	2.30903e+07	7.37703e+06	4.47184e+07	1.49906e+07	1.1025e+07	4.80515e+07	9.49226e+07
Com_422_pos	N-Benzylformamide	C8 H9 N O	135.069	2.577	136.076	Full match	Full match	No results	Benzenoids	Benzene and substituted derivatives	Not available	Benzene and substituted derivatives	0.306878	-1.70426	0.0289145	0.681818	1.16455	down	1.02361e+09	4.85319e+08	4.64666e+08	3.95922e+08	3.86695e+08	1.90692e+08	3.04358e+08	3.30675e+08	4.30057e+08	3.58713e+08	3.36507e+08	3.16115e+08	3.81569e+09	1.46221e+09	2.97049e+08	2.43237e+08	1.34446e+09	2.78746e+08	6.25941e+08	9.05724e+08	6.02364e+08	1.97179e+09	4.87017e+09
Com_1704_pos	Coumarin	C9 H6 O2	146.037	2.554	147.044	Full match	Full match	Full match	Phenylpropanoids and polyketides	Coumarins and derivatives	Not available	Coumarins and derivatives	0.308163	-1.69824	0.0108938	0.825758	1.31167	down	2.38478e+08	9.91244e+07	1.24724e+08	8.89152e+07	8.41366e+07	6.32298e+07	6.49189e+07	7.47829e+07	1.1889e+08	7.68236e+07	8.35451e+07	8.70591e+07	1.09706e+09	3.07809e+08	9.88384e+07	8.3027e+07	2.7433e+08	9.25955e+07	1.46052e+08	1.5843e+08	1.67826e+08	4.26545e+08	1.01666e+09
Com_1055_pos	1,4-dihydroxyheptadec-16-en-2-yl acetate	C19 H36 O4	350.244	7.732	351.251	Invalid mass	No results	No match					0.313373	-1.67405	0.00145596	0.825758	1.47237	down	1.48642e+07	2.91596e+07	3.16584e+07	2.45911e+07	1.28788e+07	1.13169e+08	2.46118e+07	2.59508e+07	1.96319e+07	2.22709e+07	1.67457e+07	8.06124e+07	2.2391e+07	7.07974e+07	1.68874e+08	1.10947e+08	5.91049e+07	1.30444e+08	5.12512e+07	7.38237e+07	2.75937e+08	1.10353e+08	1.35126e+07
Com_4812_pos	Gly-Tyr	C11 H14 N2 O4	238.095	4.201	239.102	No results	Full match	Full match	Organic acids and derivatives	Carboxylic acids and derivatives	Amino acids, peptides, and analogues	Peptides	0.31655	-1.65949	0.0495118	0.659091	1.02077	down	1.94936e+07	8.60529e+06	1.22225e+07	1.31086e+07	9.53266e+06	4.51401e+06	4.87585e+06	6.7289e+06	1.36786e+07	1.18487e+07	6.80777e+06	9.50628e+06	1.0922e+08	2.63346e+07	5.40296e+06	6.26125e+06	3.08243e+07	7.79711e+06	1.11814e+07	1.20855e+07	1.16359e+07	5.55887e+07	9.81299e+07
Com_18003_pos	Isradipine	C19 H21 N3 O5	371.146	5.56	372.153	Invalid mass	No results	No results	Organoheterocyclic compounds	Benzoxadiazoles	Not available	Benzoxadiazoles	0.316936	-1.65774	0.0200341	0.757576	1.03887	down	3.09358e+06	2.3603e+06	1.24121e+06	1.68136e+06	996477	2.08019e+06	1.15515e+06	1.79941e+06	2.57911e+06	1.69214e+06	1.18647e+06	2.34551e+06	4.79373e+06	1.07741e+07	1.83832e+06	2.32107e+06	8.03944e+06	980997	5.13557e+06	4.32252e+06	769971	2.22733e+07	4.78311e+06
Com_13803_pos	L-5-Hydroxytryptophan	C11 H12 N2 O3	220.085	2.737	221.092	Full match	No results	Full match	Organoheterocyclic compounds	Indoles and derivatives	Tryptamines and derivatives	Serotonins	0.317397	-1.65564	0.0243418	0.787879	1.19881	down	4.33598e+06	6.35276e+06	5.83557e+06	6.96753e+06	2.24185e+06	1.26294e+06	3.78971e+06	3.86695e+06	1.3983e+07	6.41222e+06	6.79874e+06	8.51773e+06	5.30902e+07	6.58226e+06	6.11031e+06	4.94718e+06	6.36356e+06	9.33816e+06	9.12264e+06	8.05002e+06	5.85662e+06	8.70465e+06	8.58886e+07
Com_41768_neg	N-acetyl-L-ornithine	C7 H14 N2 O3	174.101	5.56	393.201	No results	No results	Full match	Organic acids and derivatives	Carboxylic acids and derivatives	Amino acids, peptides, and analogues	N-acyl-L-alpha-amino acids	0.328244	-1.60716	0.0209376	0.795455	1.26992	down	1.3536e+06	2.18985e+06	2.2966e+06	1.34847e+06	877751	3.40404e+06	873990	1.08861e+06	1.08651e+06	986855	1.21253e+06	2.64963e+06	333404	6.15372e+06	5.56073e+06	3.54619e+06	4.41561e+06	1.55498e+06	9.59727e+06	7.57955e+06	3.02309e+06	1.04083e+07	741957
Com_411_pos	Leucylproline	C11 H20 N2 O3	228.148	5.208	229.155	Full match	No results	Full match	Organic acids and derivatives	Carboxylic acids and derivatives	Amino acids, peptides, and analogues	Dipeptides	0.329219	-1.60288	0.00112374	0.833333	1.44424	down	3.71157e+08	3.73654e+08	2.76067e+08	3.29455e+08	2.6932e+08	1.4816e+08	1.72795e+08	2.81671e+08	4.18274e+08	3.65577e+08	3.41555e+08	4.16139e+08	1.76572e+09	1.21713e+09	2.62861e+08	2.98266e+08	1.1994e+09	2.93955e+08	7.20097e+08	6.09811e+08	7.706e+08	1.96953e+09	1.56946e+09
Com_46822_neg	Cetirizine N-oxide	C21 H25 Cl N2 O4	404.155	3.246	403.147	Invalid mass	No results	No results	Benzenoids	Benzene and substituted derivatives	Diphenylmethanes	Diphenylmethanes	0.329271	-1.60265	0.0121839	0.984848	1.37326	down	119926	133225	107838	117544	88376.5	116480	100518	91840.7	121150	107721	114844	143555	884781	188815	140612	126567	162476	132018	158358	168021	153456	238044	1.54351e+06
Com_306_pos	2-Hydroxycinnamic acid	C9 H8 O3	164.047	2.231	165.055	Full match	Full match	Full match	Phenylpropanoids and polyketides	Cinnamic acids and derivatives	Hydroxycinnamic acids and derivatives	Hydroxycinnamic acids	0.331578	-1.59258	0.0290086	0.719697	1.18329	down	2.13019e+08	1.31717e+08	1.26975e+08	1.09801e+08	1.0808e+08	7.26529e+07	8.08624e+07	1.05161e+08	1.27926e+08	8.8218e+07	8.70318e+07	7.88636e+07	8.90408e+08	3.61504e+08	1.07265e+08	6.26514e+07	3.40387e+08	9.32249e+07	1.79516e+08	1.43358e+08	1.63111e+08	5.77288e+08	1.11973e+09
Com_61243_pos	MNK	C15 H29 N5 O5 S	373.184	4.838	374.192	Invalid mass	No results	No results					0.332681	-1.58779	0.0275878	0.704545	1.14973	down	228300	449270	193240	368169	242014	506043	324054	249674	567443	502005	393885	2.35875e+06	209163	1.4019e+06	926623	178854	1.72797e+06	1.11438e+06	2.84407e+06	1.42625e+06	248637	525800	233201
Com_36789_pos	o-Veratraldehyde	C9 H10 O3	166.063	4.84	149.06	No results	No results	Full match	Benzenoids	Benzene and substituted derivatives	Methoxybenzenes	Dimethoxybenzenes	0.335774	-1.57444	0.00358288	0.863636	1.39726	down	4.91233e+07	3.1803e+07	2.83852e+07	2.75552e+07	2.47175e+07	1.9173e+07	2.37359e+07	3.07298e+07	2.59312e+07	2.20678e+07	3.48459e+07	2.50274e+07	1.93459e+08	1.02692e+08	4.25631e+07	2.85494e+07	8.2552e+07	2.76547e+07	4.95682e+07	4.24336e+07	5.14691e+07	1.42473e+08	2.4494e+08
Com_13315_pos	Ofloxacin impurity E	C17 H18 F N3 O4	347.123	4.839	348.13	Invalid mass	No results	No match	Organoheterocyclic compounds	Quinolines and derivatives	Quinoline carboxylic acids	Quinoline carboxylic acids	0.338196	-1.56407	0.000278702	0.954545	1.4789	down	1.12992e+06	6.80759e+06	2.7887e+06	8.59526e+06	769935	6.04981e+06	1.98105e+06	3.35719e+06	4.51484e+06	4.30171e+06	2.8577e+06	6.84723e+06	6.50387e+06	3.23915e+07	1.3226e+07	8.42853e+06	1.07252e+07	1.02291e+07	1.43393e+07	8.5603e+06	9.67687e+06	7.05981e+06	1.12117e+07
Com_52114_pos	Adenosine 5'-monophosphate	C10 H14 N5 O7 P	347.062	1.791	348.07	Full match	Full match	Full match	Nucleosides, nucleotides, and analogues	Purine nucleotides	Purine ribonucleotides	Purine ribonucleoside monophosphates	0.34339	-1.54208	0.0164555	0.780303	1.10759	down	1.99274e+06	4.37662e+06	1.4151e+06	2.18899e+06	1.35405e+06	2.06128e+06	3.30087e+06	1.37806e+06	1.86101e+06	1.46685e+06	3.98954e+06	3.50801e+06	1.048e+06	1.52378e+07	2.5303e+06	2.30995e+06	5.28113e+06	3.88675e+06	5.60041e+06	1.39594e+07	1.76824e+07	8.17666e+06	1.42473e+06
Com_5175_pos	Cryptotanshinone	C19 H20 O3	296.137	4.944	297.145	Invalid mass	No results	No results	Lipids and lipid-like molecules	Prenol lipids	Diterpenoids	Tanshinones, isotanshinones, and derivatives	0.346557	-1.52883	0.000183423	0.954545	1.75025	down	3.0407e+07	2.76993e+07	3.16463e+07	3.2691e+06	2.0195e+07	1.66865e+07	1.82252e+07	1.90509e+07	2.485e+07	1.5914e+07	1.55205e+07	4.03377e+07	3.03571e+07	7.63402e+07	3.56142e+07	2.11503e+07	6.8909e+07	5.87744e+07	9.53991e+07	7.65168e+07	4.7908e+07	1.05516e+08	4.66057e+07
Com_62948_neg	JWH 250 N-pentanoic acid metabolite	C22 H23 N O4	365.162	4.848	364.155	Full match	No results	No results	Organoheterocyclic compounds	Indoles and derivatives	Phenylacetylindoles	Phenylacetylindoles	0.351676	-1.50768	0.00200414	0.886364	1.54506	down	298635	439650	296090	417407	246089	283264	214751	249220	394920	296371	401456	377947	531826	1.04872e+06	544796	2.68333e+06	1.05666e+06	406028	422676	577781	1.81153e+06	1.26376e+06	249461
Com_20919_pos	SM 33:1;2O	C38 H77 N2 O6 P	710.545	11.385	711.552	No results	Invalid mass	No results					0.351981	-1.50643	0.00758412	0.825758	1.20976	down	6.76381e+06	1.18658e+06	8.88638e+06	8.81845e+06	3.58264e+06	1.32399e+07	2.2145e+06	5.85551e+06	9.39934e+06	2.70687e+06	4.30873e+06	3.15016e+06	3.21387e+07	2.24978e+07	1.10858e+07	1.60417e+07	2.36047e+07	1.39257e+07	1.49071e+07	2.43129e+07	3.81565e+06	3.82129e+07	3.8475e+06
Com_2872_pos	L-serine	C3 H7 N O3	105.043	1.302	106.05	No results	No results	Full match	Organic acids and derivatives	Carboxylic acids and derivatives	Amino acids, peptides, and analogues	Serine and derivatives	0.356112	-1.4896	0.0467007	0.681818	1.09942	down	2.60378e+07	1.74872e+07	1.53913e+07	1.55932e+07	9.03025e+06	1.48609e+07	1.14461e+07	8.5362e+06	1.53041e+07	1.26774e+07	1.43809e+07	9.62931e+06	9.96464e+07	6.02691e+07	1.04916e+07	1.20723e+07	2.61407e+07	1.03913e+07	1.94514e+07	1.52525e+07	2.27747e+07	5.15352e+07	1.54771e+08
Com_23708_pos	IMH	C17 H29 N5 O4 S	417.211	5.235	418.217	Invalid mass	No results	No results					0.357419	-1.48431	0.0330303	0.780303	1.10462	down	421782	319020	331884	360118	278656	243793	272464	294992	432574	350869	313156	413620	926033	609615	290396	244407	503686	5.25357e+06	445025	364191	311299	686492	998451
Com_46683_neg	Flavin Adenine Dinucleotide	C27 H33 N9 O15 P2	785.16	5.192	784.153	No results	No results	Full match	Nucleosides, nucleotides, and analogues	Flavin nucleotides	Not available	Flavin nucleotides	0.365187	-1.45329	0.0206014	0.878788	1.10974	down	619215	625104	526212	613469	460016	558706	439879	447384	632515	529455	541199	796585	390852	986320	822004	689808	1.0105e+06	813982	817480	968921	8.60944e+06	1.44573e+06	551506
Com_20806_neg	Catechin	C15 H14 O6	290.08	5.161	289.072	Full match	No results	No results	Phenylpropanoids and polyketides	Flavonoids	Flavans	Catechins	0.36935	-1.43694	0.00307995	0.757576	1.52887	down	243994	445447	804891	249705	182137	1.39155e+07	750063	194227	242097	231967	238760	3.94953e+06	130183	4.996e+06	7.22479e+06	4.33409e+06	4.69371e+06	9.54354e+06	4.24226e+06	5.35146e+06	3.55061e+06	3.48833e+06	179849
Com_859_pos	3-[4-methyl-1-(2-methylpropanoyl)-3-oxocyclohexyl]butanoic acid	C15 H24 O4	268.168	5.512	269.175	Full match	No results	No results					0.369865	-1.43493	0.0426007	0.863636	1.13764	down	4.29325e+07	1.08041e+08	4.69195e+07	1.04429e+08	1.3936e+07	9.98455e+07	3.28662e+07	3.61374e+07	9.04625e+07	8.83627e+07	8.41197e+07	2.19717e+08	4.90661e+06	3.45878e+08	2.40985e+08	1.28215e+08	1.95837e+08	1.90563e+08	2.11782e+08	2.09849e+08	1.93252e+08	2.195e+08	4.58794e+07
Com_40243_neg	Tyrosylalanine	C12 H16 N2 O4	252.111	3.269	251.104	Full match	No results	No results	Organic acids and derivatives	Carboxylic acids and derivatives	Amino acids, peptides, and analogues	Dipeptides	0.369973	-1.43451	0.0101624	0.765152	1.18615	down	1.70937e+06	1.10991e+06	1.08194e+06	1.07139e+06	1.21589e+06	1.39894e+06	1.50024e+06	1.24401e+06	1.43179e+06	1.34911e+06	1.23138e+06	1.36407e+06	3.25747e+06	6.28263e+06	1.2075e+06	1.19961e+06	5.89868e+06	1.71236e+06	2.00966e+06	2.83714e+06	860550	9.75252e+06	5.91264e+06
Com_33335_pos	dimethyl 2-(3-nitro-2-pyridyl)malonate	C10 H10 N2 O6	276.033	2.639	259.029	Invalid mass	No results	No results					0.375474	-1.41321	0.0178941	0.780303	1.06391	down	2.95941e+06	4.97111e+06	4.94195e+06	1.08686e+07	320699	6.22996e+06	1.36358e+06	535083	1.28518e+07	2.20146e+06	2.64264e+06	5.99713e+06	1.35616e+06	1.71441e+07	1.02969e+07	4.61251e+06	2.43532e+07	6.74467e+06	2.3673e+07	2.1371e+07	4.97946e+06	2.08214e+07	3.59073e+06
Com_46723_neg	nor-6β-Oxycodol	C17 H21 N O4	303.143	4.317	302.136	Invalid mass	No results	No results	Benzenoids	Phenanthrenes and derivatives	Not available	Phenanthrenes and derivatives	0.384806	-1.3778	0.000826786	0.863636	1.607	down	545996	459353	370428	517326	245407	418234	238152	297648	469827	363368	482072	514165	1.7734e+06	1.49298e+06	487407	358034	1.42308e+06	401047	716221	889863	742620	2.16687e+06	1.53026e+06
Com_63204_pos	YNK	C19 H29 N5 O6	423.209	3.233	424.216	Invalid mass	No results	No results					0.389289	-1.36109	0.044635	0.75	1.05094	down	868130	748634	695672	822819	636727	599391	669448	678118	986960	724015	761962	761025	1.89261e+06	1.00151e+06	664064	589279	861328	1.95788e+06	834438	742538	1.00522e+06	1.01163e+07	2.52995e+06
Com_245_pos	L-Glutamic acid	C5 H9 N O4	147.053	1.341	148.06	Full match	Full match	Full match	Organic acids and derivatives	Carboxylic acids and derivatives	Amino acids, peptides, and analogues	Glutamic acid and derivatives	0.389866	-1.35895	0.0137506	0.780303	1.11879	down	5.69098e+08	6.3828e+08	5.07107e+08	4.82775e+08	2.21842e+08	5.32252e+08	4.26581e+08	2.52386e+08	2.07263e+08	1.88633e+08	3.00493e+08	3.27287e+08	1.70805e+09	9.51472e+08	3.83284e+08	2.77616e+08	7.24018e+08	3.32495e+08	6.04886e+08	5.23403e+08	2.97344e+09	1.02906e+09	2.27185e+09
Com_2471_pos	Lysopc 14:0	C22 H46 N O7 P	467.3	6.245	450.296	No results	No results	Full match	Lipids and lipid-like molecules	Glycerophospholipids	Glycerophosphocholines	1-acyl-sn-glycero-3-phosphocholines	0.390329	-1.35724	0.0323271	0.80303	1.21823	down	4.21781e+07	9.88004e+07	8.48587e+07	8.63269e+07	4.60714e+07	2.28544e+08	4.27569e+07	6.56799e+07	2.45637e+07	3.2608e+07	2.642e+07	2.42023e+08	5.96234e+06	1.84584e+08	2.56169e+08	1.99234e+08	2.09515e+08	2.43303e+08	2.13373e+08	1.87886e+08	2.15201e+08	1.82713e+08	3.6686e+07
Com_2092_pos	o-Cresol	C7 H8 O	108.058	5.006	109.065	No results	No results	Full match	Benzenoids	Phenols	Cresols	Ortho cresols	0.39117	-1.35413	0.0219707	0.719697	1.21338	down	5.83574e+07	3.38051e+07	3.61084e+07	2.67414e+07	2.55861e+07	2.78133e+07	2.16611e+07	2.93478e+07	3.41767e+07	3.21705e+07	3.14855e+07	2.84882e+07	1.98607e+08	8.66699e+07	3.01335e+07	1.87823e+07	8.12573e+07	2.31218e+07	5.29949e+07	5.20767e+07	5.17793e+07	1.28527e+08	2.43882e+08
Com_61722_pos	Fmoc-L-Isoleucine	C21 H23 N O4	353.163	6.262	354.17	No results	No results	Full match	Organic acids and derivatives	Carboxylic acids and derivatives	Amino acids, peptides, and analogues	Isoleucine and derivatives	0.392267	-1.35009	8.56315e-07	0.969697	1.96827	down	1.65382e+06	1.42744e+06	1.55655e+06	2.25995e+06	1.55458e+06	2.48508e+06	1.66219e+06	1.58118e+06	1.52172e+06	1.41923e+06	1.42775e+06	5.60001e+06	3.17491e+06	4.35669e+06	4.54754e+06	2.16519e+06	4.18474e+06	5.96888e+06	5.82909e+06	3.49888e+06	5.67735e+06	4.49535e+06	2.08814e+06
Com_31635_neg	N1-[4-(cyanomethyl)phenyl]-4-chlorobenzamide	C15 H11 Cl N2 O	270.053	7.869	269.045	Invalid mass	No results	No results					0.398948	-1.32573	0.00208258	0.848485	1.26858	down	607425	9.9148e+06	2.52263e+06	3.09095e+06	487860	4.74718e+06	1.25823e+06	740665	997343	1.09681e+06	1.3358e+06	3.91043e+06	1.05174e+07	3.63754e+06	8.37351e+06	2.25848e+06	6.06483e+06	3.93713e+06	5.23044e+06	9.17144e+06	1.96101e+06	4.32273e+06	1.38979e+07
Com_16667_pos	GNH	C12 H18 N6 O5	326.134	5.361	327.141	Full match	No results	No results					0.399454	-1.3239	0.0161252	0.848485	1.27065	down	1.54118e+07	2.2356e+07	2.65438e+07	2.67972e+07	1.71637e+07	3.24916e+07	4.80822e+06	1.80666e+07	1.42896e+06	1.56608e+07	862992	4.42994e+07	5.36792e+06	2.82465e+07	4.47913e+07	4.51646e+07	2.40035e+07	6.11294e+07	6.56214e+07	4.02744e+07	8.1389e+07	4.09316e+07	1.47081e+07
Com_16352_pos	N-{4-[1-cyano-2-(4-pyridyl)vinyl]phenyl}urea	C15 H12 N4 O	264.098	5.281	265.105	Invalid mass	No results	No results					0.400063	-1.3217	0.0260221	0.80303	1.31256	down	1.62558e+06	9.0982e+06	4.17292e+06	1.08747e+07	1.07383e+06	1.27854e+06	2.34313e+06	2.978e+06	1.0048e+07	4.00724e+06	5.79241e+06	1.50884e+07	1.88759e+06	1.11441e+07	2.06161e+07	1.78126e+07	1.05644e+07	1.66254e+07	1.60006e+06	1.60032e+07	1.7694e+07	1.42497e+07	2.0352e+06
Com_1632_neg	Υ-Aminobutyric acid (GABA)	C4 H9 N O2	103.062	1.345	102.055	Invalid mass	Invalid mass	No results	Organic acids and derivatives	Carboxylic acids and derivatives	Amino acids, peptides, and analogues	Gamma amino acids and derivatives	0.403108	-1.31076	0.00193031	0.848485	1.22034	down	1.33854e+07	2.10306e+07	1.61852e+07	1.47238e+07	6.37893e+06	2.31156e+07	1.39558e+07	7.96743e+06	6.86645e+06	7.71914e+06	1.09593e+07	1.42526e+07	1.92601e+07	4.53909e+07	1.77264e+07	1.34367e+07	3.45326e+07	1.31693e+07	2.14735e+07	2.61257e+07	1.08067e+08	3.77111e+07	3.3919e+07
Com_63651_pos	EMK	C16 H30 N4 O6 S	388.174	5.002	389.181	Invalid mass	No results	No results					0.405714	-1.30146	0.000574511	0.893939	1.57629	down	867113	4.07361e+06	1.10478e+06	2.05325e+06	553026	1.50607e+06	496462	528401	1.17857e+06	1.45114e+06	1.26203e+06	2.33638e+06	4.4513e+06	5.10461e+06	1.18306e+06	1.47787e+06	3.91486e+06	2.2265e+06	2.80093e+06	3.3183e+06	5.8093e+06	5.27691e+06	2.63303e+06
Com_72159_neg	L-Cysteine-glutathione gisulfide	C13 H22 N4 O8 S2	426.086	6.587	425.079	No results	No results	Full match					0.408222	-1.29257	0.00461363	0.787879	1.27352	down	3.02578e+06	2.94807e+06	3.11798e+06	3.16224e+06	5.93762e+06	2.60511e+06	3.26904e+06	3.26545e+06	2.65806e+06	6.19745e+06	2.55899e+06	8.10219e+06	8.30514e+06	1.73627e+07	9.89427e+06	1.45848e+07	2.64744e+06	5.87547e+06	3.86809e+06	2.9598e+06	1.66134e+07	2.71477e+06	1.06139e+07
Com_15023_pos	LPC 22:6-SN2	C30 H50 N O7 P	567.331	8.874	568.339	No results	Full match	No results					0.409761	-1.28715	0.000418767	0.916667	1.08858	down	2.03582e+06	4.62944e+06	3.57068e+06	3.05438e+06	2.4513e+06	5.12618e+06	9.28634e+06	4.19978e+06	6.8448e+06	3.81907e+06	4.02625e+06	7.13983e+06	1.09746e+07	7.85335e+06	1.78603e+07	1.13504e+07	1.32619e+07	2.73418e+07	8.54436e+06	1.1133e+07	5.44454e+06	4.2547e+06	5.41152e+06
Com_50403_pos	Homotaurine	C3 H9 N O3 S	139.03	1.329	140.038	No results	No results	Full match	Organic acids and derivatives	Organic sulfonic acids and derivatives	Organosulfonic acids and derivatives	Organosulfonic acids	0.413237	-1.27496	0.000841692	0.886364	1.41882	down	584890	670502	630385	699745	415031	431498	516930	571822	753966	701684	620103	678666	622220	3.30332e+06	1.28379e+06	609466	2.39235e+06	1.66431e+06	1.30888e+06	1.04074e+06	1.31627e+06	2.46958e+06	724738
Com_48236_pos	O-Phospho-L-Tyrosine	C9 H12 N O6 P	261.041	1.535	262.049	No results	No results	Full match	Organic acids and derivatives	Carboxylic acids and derivatives	Amino acids, peptides, and analogues	Phenylalanine and derivatives	0.414309	-1.27122	0.0395417	0.833333	1.24752	down	2.87425e+06	7.92147e+06	7.07757e+06	9.48934e+06	3.66076e+06	1.07571e+07	3.62113e+06	5.09776e+06	5.17221e+06	4.08217e+06	3.88819e+06	2.02205e+07	804260	1.72405e+07	1.73387e+07	1.11616e+07	1.42892e+07	2.1173e+07	1.61492e+07	1.34499e+07	1.35649e+07	1.96527e+07	2.53003e+06
Com_1530_pos	Feruloyl Putrescine	C14 H20 N2 O3	264.148	5.403	265.155	No results	No results	Full match	Phenylpropanoids and polyketides	Cinnamic acids and derivatives	Hydroxycinnamic acids and derivatives	Coumaric acids and derivatives	0.41751	-1.26012	0.00978478	0.848485	1.33124	down	1.36254e+08	9.81828e+07	1.3024e+08	1.08625e+08	5.73114e+07	5.68603e+07	7.86543e+07	3.8821e+07	1.31259e+08	1.1658e+08	1.00865e+08	1.44604e+08	7.32172e+07	4.39458e+08	1.43834e+08	1.5096e+08	4.7546e+08	1.96855e+08	1.37073e+08	2.01801e+08	1.13224e+08	6.14711e+08	6.18853e+07
Com_32_neg	(+/-)9,10-dihydroxy-12Z-octadecenoic acid	C18 H34 O4	314.246	6.985	313.238	Full match	No results	Full match	Lipids and lipid-like molecules	Fatty Acyls	Fatty acids and conjugates	Long-chain fatty acids	0.419723	-1.25249	0.0215207	0.780303	1.10574	down	6.35439e+08	1.4856e+09	8.19217e+08	6.24032e+08	3.03856e+08	6.29832e+08	4.22856e+08	4.80151e+08	9.66601e+08	4.79546e+08	9.16285e+08	1.05877e+09	1.22278e+09	2.43083e+09	9.64288e+08	5.81145e+08	2.2436e+09	5.73792e+08	2.66898e+09	2.7075e+09	2.20458e+08	4.00275e+09	1.50312e+09
Com_375_pos	L-Valine	C5 H11 N O2	117.079	1.847	118.087	Full match	No results	Full match	Organic acids and derivatives	Carboxylic acids and derivatives	Amino acids, peptides, and analogues	Valine and derivatives	0.420309	-1.25048	0.0265625	0.727273	1.12662	down	1.08313e+09	6.78883e+08	5.37318e+08	6.85368e+08	5.8619e+08	4.12807e+08	4.64247e+08	4.399e+08	9.29867e+08	7.01896e+08	6.4069e+08	5.63173e+08	3.51715e+09	1.50139e+09	5.38216e+08	4.43607e+08	1.58218e+09	4.19603e+08	1.07785e+09	1.24614e+09	8.30694e+08	2.06593e+09	4.7986e+09
Com_822_neg	(3-Methoxy-4-hydroxyphenyl)ethylene glycol sulfate	C9 H12 O7 S	264.03	5.294	245.013	No results	No results	Full match					0.420767	-1.24891	0.00318448	0.863636	1.16099	down	1.82235e+07	2.57079e+07	4.72014e+07	3.23729e+07	7.13958e+06	3.65349e+07	1.50656e+07	1.65573e+07	2.2568e+07	2.17042e+07	1.185e+07	4.22683e+07	6.97133e+07	4.00619e+07	4.59954e+07	3.47542e+07	8.03712e+07	3.15247e+07	5.34124e+07	6.5785e+07	8.84052e+06	6.12108e+07	1.26998e+08
Com_1946_neg	LPE 18:2	C23 H44 N O7 P	477.286	8.874	476.278	No results	Full match	Full match	Lipids and lipid-like molecules	Glycerophospholipids	Glycerophosphoethanolamines	1-acyl-sn-glycero-3-phosphoethanolamines	0.420778	-1.24887	0.025831	0.787879	1.29562	down	2.65447e+06	4.55374e+07	2.26134e+07	2.12719e+07	1.66291e+07	3.06318e+07	2.34113e+07	1.27943e+07	1.36502e+07	2.47498e+07	3.59227e+07	6.84702e+07	7.48997e+06	6.4357e+07	5.39795e+07	9.56565e+07	6.45896e+07	6.34287e+07	1.77808e+07	5.75858e+07	1.1451e+08	2.61068e+07	1.38477e+07
Com_9371_neg	Agnuside	C22 H26 O11	466.151	5.553	465.144	Invalid mass	No results	No results	Lipids and lipid-like molecules	Prenol lipids	Terpene glycosides	Iridoid O-glycosides	0.424065	-1.23764	0.00956258	0.954545	1.40754	down	894285	1.26127e+06	1.05055e+06	1.07296e+06	746650	1.21888e+06	765710	834634	947704	846260	1.01124e+06	1.25603e+06	3.24739e+06	1.42553e+06	1.36017e+06	1.135e+06	1.23096e+06	1.3641e+06	1.31817e+06	1.48764e+06	1.15971e+06	1.75501e+06	1.06579e+07
Com_55071_neg	Folic acid	C19 H19 N7 O6	441.14	5.18	440.133	No results	No results	Full match	Organic acids and derivatives	Carboxylic acids and derivatives	Amino acids, peptides, and analogues	Glutamic acid and derivatives	0.424688	-1.23553	0.0290059	0.810606	1.2244	down	193617	193279	158615	209834	141030	181347	135902	150391	187457	179614	193666	390228	100801	336431	235875	191500	302986	263959	262396	286595	1.97735e+06	456789	139258
Com_311_neg	Succinic acid	C4 H6 O4	118.026	2.599	117.018	Invalid mass	Invalid mass	No results	Organic acids and derivatives	Carboxylic acids and derivatives	Dicarboxylic acids and derivatives	Dicarboxylic acids and derivatives	0.42663	-1.22894	0.0397145	0.765152	1.02546	down	5.52353e+08	7.18777e+08	5.85839e+08	9.46618e+08	1.49554e+08	8.81234e+08	2.89866e+08	1.61119e+08	9.77706e+08	4.47469e+08	5.30584e+08	6.62216e+08	1.39711e+08	2.17798e+09	1.18877e+09	7.46685e+08	1.94575e+09	1.10836e+09	2.25625e+09	2.71149e+09	6.82414e+08	2.05869e+09	2.80461e+08
Com_16512_pos	3-Nitro-L-Tyrosine	C9 H10 N2 O5	226.059	1.311	227.066	No results	No results	Full match	Organic acids and derivatives	Carboxylic acids and derivatives	Amino acids, peptides, and analogues	Tyrosine and derivatives	0.432198	-1.21024	0.00139806	0.871212	1.49985	down	782990	890638	784042	1.25486e+06	699978	796978	686647	985963	1.17721e+06	1.24965e+06	823693	1.19367e+06	2.62571e+06	2.26791e+06	1.6783e+06	665856	6.38194e+06	1.99069e+06	1.83749e+06	1.3202e+06	2.24654e+06	2.40476e+06	962682
Com_61404_pos	6-benzyl-4-oxo-1,4-dihydropyridine-3-carboxamide	C13 H12 N2 O2	266.041	4.862	267.047	Invalid mass	No results	No results					0.43338	-1.2063	0.00146896	0.856061	1.54747	down	644267	1.17328e+06	885783	1.43541e+06	702664	1.16854e+06	461892	572888	793983	634909	1.41916e+06	2.35551e+06	537683	1.4952e+06	3.32006e+06	1.27745e+06	1.74174e+06	2.54498e+06	3.00647e+06	3.24122e+06	2.71763e+06	1.97517e+06	689099
Com_35948_pos	4,6,8-trihydroxy-7-methoxy-3-methyl-3,4-dihydro-1H-2-benzopyran-1-one	C11 H12 O6	240.064	1.441	241.072	Full match	No results	No results					0.437481	-1.19271	0.0206241	0.833333	1.34238	down	4.77659e+06	1.19517e+07	9.55148e+06	1.31792e+07	5.4875e+06	1.54113e+07	6.53325e+06	6.80197e+06	1.02397e+07	8.68144e+06	8.50175e+06	2.40658e+07	2.16021e+06	2.88822e+07	2.2056e+07	1.37239e+07	1.97027e+07	2.81736e+07	2.6625e+07	1.87985e+07	4.03702e+07	2.23713e+07	5.21463e+06
Com_2110_pos	Oxaceprol	C7 H11 N O4	173.069	1.459	174.076	No results	No results	Full match	Organic acids and derivatives	Carboxylic acids and derivatives	Amino acids, peptides, and analogues	Proline and derivatives	0.439292	-1.18675	0.00154272	0.856061	1.37474	down	3.21116e+07	5.67531e+07	3.91035e+07	8.75628e+07	2.10356e+07	4.98442e+07	3.28694e+07	2.45574e+07	9.93941e+07	8.42888e+07	5.17066e+07	1.57187e+08	3.71091e+07	2.56875e+08	6.57296e+07	6.80687e+07	1.17873e+08	1.08456e+08	1.81055e+08	1.60197e+08	7.27603e+07	1.42339e+08	7.07652e+07
Com_2644_pos	(5-L-Glutamyl)-L-Amino Acid	C8 H14 N2 O5	218.09	1.436	219.098	No results	No results	Full match	Organic acids and derivatives	Carboxylic acids and derivatives	Amino acids, peptides, and analogues	N-acyl-alpha amino acids	0.440354	-1.18327	0.00166662	0.939394	1.61467	down	5.08815e+07	4.74386e+07	4.04319e+07	4.87041e+07	1.01578e+07	4.72713e+07	1.73787e+07	1.60174e+07	4.83861e+06	2.08052e+07	3.61155e+07	4.81493e+07	8.72554e+07	7.52435e+07	4.99294e+07	3.87537e+07	6.58128e+07	5.50265e+07	6.03429e+07	6.33701e+07	9.97664e+07	9.57523e+07	1.02996e+08
Com_7670_neg	Asp-Glu	C9 H14 N2 O7	262.08	1.418	261.073	No results	Full match	Full match	Organic acids and derivatives	Carboxylic acids and derivatives	Amino acids, peptides, and analogues	Dipeptides	0.440805	-1.18179	0.000261694	0.893939	1.59008	down	1.31316e+06	2.4417e+06	2.60375e+06	3.77856e+06	1.68244e+06	3.70803e+06	1.48812e+06	2.06222e+06	3.36347e+06	2.95909e+06	2.91101e+06	7.18641e+06	5.60361e+06	6.94796e+06	4.52254e+06	2.84438e+06	7.296e+06	6.9613e+06	5.72387e+06	6.43822e+06	5.63158e+06	9.34961e+06	1.56034e+06
Com_7826_neg	ST 24:1;O5;G;S	C26 H43 N O9 S	545.271	6.55	544.264	No results	Invalid mass	No results					0.44243	-1.17648	0.017858	0.795455	1.15115	down	3.18456e+07	5.99732e+06	2.29468e+07	4.08087e+07	2.08531e+06	8.87129e+06	9.18808e+06	1.99974e+06	2.25568e+07	1.51415e+06	8.23849e+06	4.57989e+07	5.15251e+06	5.03242e+07	5.39439e+07	3.45448e+07	3.00061e+07	5.01385e+07	4.1819e+07	3.62389e+07	1.65089e+07	1.38063e+07	6.49989e+06
Com_1480_neg	Phloretin	C15 H14 O5	274.084	5.913	273.077	Full match	No results	No results	Phenylpropanoids and polyketides	Linear 1,3-diarylpropanoids	Chalcones and dihydrochalcones	2'-Hydroxy-dihydrochalcones	0.442918	-1.17489	0.0144184	0.80303	1.13414	down	2.09209e+06	1.53068e+07	7.78836e+06	8.59039e+06	950026	1.35409e+08	1.00387e+07	2.89309e+06	4.6413e+06	6.73407e+06	1.05936e+06	3.62008e+07	3.70005e+06	1.82901e+07	7.3636e+07	3.8554e+07	6.07829e+07	1.56883e+08	3.90904e+07	1.66763e+07	8.33157e+06	2.49445e+07	4.43538e+06
Com_16765_neg	Glu-Glu	C10 H16 N2 O7	276.096	1.438	275.089	No results	No results	Full match	Organic acids and derivatives	Carboxylic acids and derivatives	Amino acids, peptides, and analogues	Dipeptides	0.442934	-1.17484	0.000650777	0.924242	1.37182	down	9.89553e+06	1.55577e+07	9.24449e+06	1.17535e+07	9.08871e+06	1.59983e+07	6.72663e+06	9.06506e+06	1.02795e+07	1.13584e+07	9.24227e+06	1.36834e+07	3.96766e+07	2.07171e+07	1.54041e+07	1.09488e+07	1.91883e+07	1.52426e+07	1.66858e+07	1.7428e+07	2.2775e+07	2.79427e+07	7.14491e+07
Com_7959_pos	2,6-Xylidine	C8 H11 N	104.063	5.002	105.07	Invalid mass	No results	No match	Benzenoids	Benzene and substituted derivatives	Xylenes	m-Xylenes	0.444029	-1.17127	0.00853983	0.833333	1.35028	down	1.2468e+07	7.34646e+06	1.06811e+07	6.73473e+06	7.06339e+06	5.24508e+06	6.30039e+06	6.89266e+06	7.89459e+06	6.57384e+06	6.80204e+06	7.50016e+06	3.62606e+07	1.83409e+07	6.97556e+06	6.62753e+06	1.65677e+07	7.78036e+06	1.27686e+07	1.00441e+07	1.11786e+07	2.32946e+07	4.90417e+07
Com_55366_pos	4-Hydroxyquinoline	C9 H7 N O	145.057	5.182	146.064	No results	Invalid mass	No results	Organoheterocyclic compounds	Quinolines and derivatives	Quinolones and derivatives	Hydroquinolones	0.44407	-1.17114	0.00387064	0.893939	1.21124	down	936614	1.0677e+06	850105	812278	491572	738938	460225	528647	718703	605843	632382	853236	1.5045e+06	1.9653e+06	680342	978313	1.12404e+06	724153	1.1604e+06	1.19428e+06	6.21318e+06	1.19533e+06	1.67417e+06
Com_51553_pos	Tetramethylpyrazine	C8 H12 N2	272.2	1.391	137.107	Invalid mass	No results	No results					0.448846	-1.15571	0.0321916	0.818182	1.07625	down	277957	309008	286426	342028	196574	215159	248829	241379	395033	255003	291307	313443	293176	410092	300667	231653	348161	278493	2.41418e+06	1.49487e+06	390285	545407	413668
Com_78906_pos	8-Hydroxyguanosine	C10 H13 N5 O6	299.087	2.162	300.094	No results	No results	Full match	Nucleosides, nucleotides, and analogues	Purine nucleosides	Not available	Purine nucleosides	0.450779	-1.14951	0.00911216	0.810606	1.00719	down	225288	556291	272125	319811	166123	553291	163980	194533	230379	176368	173831	430093	181841	217092	434028	389790	1.42416e+06	347780	948182	658612	902210	1.15867e+06	245200
Com_801_pos	4-Hydroxybenzaldehyde	C7 H6 O2	122.037	2.575	123.044	Full match	Full match	Full match	Organic oxygen compounds	Organooxygen compounds	Carbonyl compounds	Hydroxybenzaldehydes	0.452257	-1.14479	0.00805337	0.825758	1.31223	down	7.44082e+08	4.97515e+08	4.16049e+08	4.04155e+08	3.30068e+08	2.52423e+08	3.40904e+08	3.06858e+08	4.45348e+08	3.80182e+08	3.54807e+08	3.48508e+08	1.93811e+09	8.94061e+08	5.36955e+08	3.45738e+08	8.69926e+08	4.01783e+08	5.46996e+08	5.23208e+08	6.59308e+08	1.20524e+09	2.51822e+09
Com_1642_neg	Prolylleucine	C11 H20 N2 O3	228.147	5.214	227.14	Full match	No results	Full match	Organic acids and derivatives	Carboxylic acids and derivatives	Amino acids, peptides, and analogues	Dipeptides	0.460202	-1.11966	0.00230408	0.840909	1.3064	down	3.40154e+07	4.1819e+07	2.26347e+07	2.51604e+07	2.59261e+07	2.20831e+07	2.34296e+07	2.91608e+07	3.64888e+07	3.96053e+07	3.46282e+07	3.20974e+07	5.49309e+07	9.283e+07	2.78202e+07	3.89825e+07	9.39892e+07	2.41915e+07	6.10292e+07	6.10878e+07	7.40649e+07	1.71642e+08	6.13359e+07
Com_6798_pos	Pyroglutamic acid	C5 H7 N O3	129.043	5.388	130.05	No results	Full match	Full match	Organic acids and derivatives	Carboxylic acids and derivatives	Amino acids, peptides, and analogues	Alpha amino acids and derivatives	0.46079	-1.11782	0.0452674	0.765152	1.1558	down	1.0018e+07	7.59879e+06	7.54336e+06	7.72592e+06	7.4058e+06	6.8036e+06	6.11341e+06	6.59763e+06	9.69187e+06	7.40642e+06	6.71699e+06	7.52166e+06	4.92843e+07	1.14205e+07	7.23587e+06	6.76378e+06	8.81468e+06	7.07496e+06	1.04397e+07	8.05512e+06	1.30271e+07	1.25292e+07	5.58058e+07
Com_42801_neg	cis-7-Hexadecenoic Acid	C16 H30 O2	254.225	8.583	253.217	No results	No results	Full match	Lipids and lipid-like molecules	Fatty Acyls	Fatty acids and conjugates	Long-chain fatty acids	0.461692	-1.115	0.0173496	0.795455	1.19718	down	784703	926782	779039	746700	761221	1.72871e+06	737084	766123	649036	715203	911711	1.77009e+06	500569	1.56527e+06	929899	1.52043e+06	2.28935e+06	2.44147e+06	1.61808e+06	2.31519e+06	5.95208e+06	1.09078e+06	468811
Com_41328_pos	Rauwolscine	C21 H26 N2 O3	354.199	5.17	355.206	Invalid mass	No results	No results	Alkaloids and derivatives	Yohimbine alkaloids	Not available	Yohimbine alkaloids	0.463794	-1.10844	0.011342	0.80303	1.30252	down	1.42375e+06	2.42111e+06	2.49789e+06	4.48467e+06	611189	5.77031e+06	553347	979239	2.41694e+06	1.28141e+06	757982	5.68327e+06	789802	5.36392e+06	4.82164e+06	4.95744e+06	4.78521e+06	6.60257e+06	5.58206e+06	4.42143e+06	6.26573e+06	4.42004e+06	871456
Com_31351_pos	Syringic acid	C9 H10 O5	198.053	5.421	199.06	No results	No results	Full match	Benzenoids	Benzene and substituted derivatives	Benzoic acids and derivatives	Gallic acid and derivatives	0.470583	-1.08748	0.00419201	0.871212	1.52154	down	747934	1.62862e+06	1.87164e+06	2.36826e+06	1.82037e+06	2.11681e+06	1.04445e+06	1.76101e+06	1.08575e+06	1.13599e+06	1.62011e+06	4.29903e+06	806971	2.51099e+06	3.68726e+06	2.77193e+06	2.56337e+06	4.09979e+06	3.49888e+06	3.15887e+06	8.13762e+06	3.13772e+06	1.20291e+06
Com_15046_pos	Lysope 16:0	C21 H44 N O7 P	453.285	9.791	476.274	No results	No results	Full match	Lipids and lipid-like molecules	Glycerophospholipids	Glycerophosphoethanolamines	1-(1Z-alkenyl)-glycero-3-phosphoethanolamines	0.4706	-1.08743	4.98393e-05	0.924242	1.59525	down	1.20031e+07	1.29754e+07	1.48966e+07	1.13711e+07	1.05705e+07	9.67303e+06	8.42613e+06	1.63473e+07	2.42638e+07	6.09344e+06	1.42228e+07	2.50744e+07	4.5179e+07	2.94609e+07	3.50216e+07	2.60058e+07	2.75215e+07	2.81576e+07	2.91711e+07	2.08106e+07	2.30088e+07	2.69045e+07	1.01761e+07
Com_36827_pos	Hydrocodone	C18 H21 N O3	299.149	5.288	300.156	Invalid mass	No results	No results	Alkaloids and derivatives	Morphinans	Not available	Morphinans	0.47423	-1.07634	0.0380596	0.727273	1.02284	down	4.9301e+06	3.63136e+06	1.09267e+07	6.44802e+06	724549	2.42132e+06	662830	1.35656e+06	4.80631e+06	6.13358e+06	4.22254e+06	5.5741e+06	8.7749e+06	2.28358e+07	3.33945e+06	1.71024e+06	8.67349e+06	4.6165e+06	5.9487e+06	5.25025e+06	4.831e+06	9.11765e+06	2.57525e+07
Com_43060_pos	Sarpogrelate	C24 H31 N O6	451.2	6.545	452.207	Invalid mass	No results	No results					0.474348	-1.07598	3.78999e-06	0.992424	1.81153	down	2.52216e+06	3.39101e+06	2.60124e+06	3.03058e+06	1.96811e+06	3.66038e+06	2.24475e+06	2.3262e+06	2.45044e+06	2.31637e+06	1.62272e+06	5.12122e+06	6.16774e+06	4.8859e+06	3.65885e+06	3.96348e+06	4.67502e+06	4.48182e+06	1.05434e+07	3.84694e+06	4.12455e+06	5.30648e+06	7.92738e+06
Com_55026_pos	2-{2-oxo-2H,8H,9H-furo[2,3-h]chromen-8-yl}propan-2-yl acetate	C16 H16 O5	310.085	5.85	311.092	Invalid mass	No results	No results					0.476771	-1.06863	0.000257919	0.901515	1.72416	down	876648	1.35513e+06	1.08176e+06	1.42651e+06	893365	2.87902e+06	931300	1.16053e+06	895335	869894	810505	1.79666e+06	2.53014e+06	1.5223e+06	2.53842e+06	1.6317e+06	2.06073e+06	2.54019e+06	3.01267e+06	2.78133e+06	5.46584e+06	3.25686e+06	1.02055e+06
Com_10973_neg	Citric acid	C6 H8 O7	192.026	2.104	191.019	Full match	Full match	Full match	Organic acids and derivatives	Carboxylic acids and derivatives	Tricarboxylic acids and derivatives	Tricarboxylic acids and derivatives	0.476841	-1.06842	0.000205376	0.909091	1.51925	down	9.14688e+06	2.36067e+07	2.12116e+07	1.73145e+07	6.21746e+06	1.43873e+07	1.29812e+07	7.86465e+06	2.07443e+07	8.65658e+06	1.34567e+07	1.56096e+07	2.3082e+07	3.81632e+07	1.95325e+07	1.84016e+07	2.58283e+07	2.20019e+07	3.59919e+07	3.94011e+07	4.08675e+07	4.00432e+07	3.70283e+07
Com_30174_pos	Norfloxacin	C16 H18 F N3 O3	319.137	1.956	320.144	Invalid mass	No results	No results	Organoheterocyclic compounds	Quinolines and derivatives	Quinoline carboxylic acids	Quinoline carboxylic acids	0.485151	-1.04349	0.0220699	0.765152	1.18587	down	1.11939e+07	1.32156e+07	8.41919e+06	1.15873e+07	6.78838e+06	6.93561e+06	6.47143e+06	7.31677e+06	1.17543e+07	7.87564e+06	9.4999e+06	1.15226e+07	4.39232e+07	2.10278e+07	7.34535e+06	4.8764e+06	1.91494e+07	9.24047e+06	1.11127e+07	1.31204e+07	1.44597e+07	2.46351e+07	4.68255e+07
Com_5074_neg	Biopterin	C9 H11 N5 O3	237.085	1.421	236.077	Invalid mass	No results	No results	Organoheterocyclic compounds	Pteridines and derivatives	Pterins and derivatives	Biopterins and derivatives	0.488401	-1.03386	6.31165e-06	0.984848	1.31811	down	2.78089e+06	6.98984e+06	3.65602e+06	5.04667e+06	3.46172e+06	5.72166e+06	2.80292e+06	3.09868e+06	4.62209e+06	4.02399e+06	5.64908e+06	6.427e+06	9.4121e+06	9.95048e+06	8.398e+06	6.04879e+06	8.63738e+06	7.13323e+06	7.72007e+06	8.68323e+06	1.00931e+07	8.3059e+06	1.60781e+07
Com_5184_pos	Monolaurin	C15 H30 O4	296.196	8.098	297.203	Invalid mass	No results	No results					0.490369	-1.02806	0.00221043	0.848485	1.39092	down	8.84643e+06	4.1787e+07	2.03527e+07	3.01522e+07	9.26551e+06	2.26489e+07	2.93922e+07	1.69269e+07	4.00681e+07	3.0941e+07	3.88987e+07	3.84381e+07	3.5796e+07	7.48103e+07	5.25735e+07	3.12266e+07	3.92356e+07	2.74013e+07	5.1835e+07	3.70956e+07	1.17717e+08	8.68434e+07	5.05786e+07
Com_36999_neg	LPS 18:3	C24 H42 N O9 P	519.261	8.645	518.253	No results	Full match	No results	Lipids and lipid-like molecules	Glycerophospholipids	Glycerophosphoserines	Phosphatidylserines	0.491305	-1.02531	0.0267541	0.643939	1.11842	down	506715	536081	556877	486368	522309	639395	477571	408663	437178	459409	503146	411570	352324	2.87858e+06	457815	461936	933010	441673	1.20305e+06	1.0449e+06	1.22302e+06	883673	1.99568e+06
Com_660_pos	Acetophenone	C8 H8 O	120.058	5.001	121.065	Full match	Full match	No results	Organic oxygen compounds	Organooxygen compounds	Carbonyl compounds	Alkyl-phenylketones	0.492733	-1.02112	0.00210055	0.886364	1.45958	down	2.77039e+07	2.71579e+07	1.42775e+07	1.30476e+07	1.37699e+07	1.08696e+07	1.44947e+07	1.37229e+07	1.86841e+07	1.40913e+07	1.87427e+07	1.65248e+07	6.22205e+07	3.49909e+07	1.96506e+07	1.82264e+07	3.04983e+07	2.79689e+07	2.43994e+07	2.04432e+07	2.72383e+07	4.17535e+07	8.91337e+07
Com_35062_neg	4-Hydroxy-3- methoxyphenylglycol sulfate	C9 H12 O7 S	264.031	4.798	263.023	Full match	No results	Full match	Organic acids and derivatives	Organic sulfuric acids and derivatives	Arylsulfates	Phenylsulfates	0.494827	-1.015	0.000384766	0.901515	1.25192	down	577269	2.65341e+06	1.81866e+06	1.70042e+06	1.12243e+06	1.7977e+06	1.0252e+06	1.09989e+06	1.46809e+06	1.26619e+06	1.56311e+06	4.48432e+06	1.99698e+06	2.11273e+06	2.71295e+06	1.68997e+06	2.84378e+06	4.73238e+06	2.51699e+06	2.7256e+06	1.41028e+06	4.07036e+06	4.1813e+06
Com_11091_pos	Cmp_172	C26 H45 N O7 S	497.27	6.738	498.277	Invalid mass	No results	No results					0.495882	-1.01193	0.0215876	0.818182	1.2837	down	1.11824e+07	1.30209e+07	1.4291e+07	2.24775e+07	6.7156e+06	2.53606e+07	1.3731e+07	1.1072e+07	2.05371e+07	2.08287e+07	8.64782e+06	3.22483e+07	5.51861e+06	4.45783e+07	2.42329e+07	2.47869e+07	3.8839e+07	2.39122e+07	5.67692e+07	3.98701e+07	3.57427e+07	3.56067e+07	7.18709e+06
Com_3670_neg	4-Methoxycinnamic Acid	C10 H10 O3	178.062	5.997	177.055	No results	No results	Full match	Phenylpropanoids and polyketides	Cinnamic acids and derivatives	Cinnamic acids	Cinnamic acids	0.496043	-1.01146	0.0234239	0.757576	1.10234	down	1.14581e+06	1.08109e+06	782944	902470	644877	900809	861870	748236	1.16035e+06	997648	1.34755e+06	1.14489e+06	3.76167e+06	992550	1.07073e+06	923527	906494	1.15942e+06	1.04073e+06	1.067e+06	1.97844e+06	3.96897e+06	5.2394e+06
Com_524_neg	L-(-)-Malic acid	C4 H6 O5	134.021	1.454	133.013	Invalid mass	Invalid mass	No results	Organic acids and derivatives	Hydroxy acids and derivatives	Beta hydroxy acids and derivatives	Beta hydroxy acids and derivatives	0.501085	-0.996873	0.00575322	0.818182	1.29764	down	3.68907e+07	1.70102e+08	1.16581e+08	1.42815e+08	2.35523e+07	1.6153e+08	5.37404e+07	2.4374e+07	7.30655e+07	4.23908e+07	9.24478e+07	7.33591e+07	2.31019e+08	2.14933e+08	1.08852e+08	6.68337e+07	1.59059e+08	1.15727e+08	1.94611e+08	1.37194e+08	2.2894e+08	2.30069e+08	2.80406e+08
Com_2250_pos	4',7-Dihydroxyflavanone	C15 H12 O4	256.074	5.762	257.081	Full match	No results	No results	Phenylpropanoids and polyketides	Flavonoids	Flavans	Flavanones	0.502862	-0.991767	0.0141471	0.795455	1.26668	down	7.92274e+07	1.25965e+08	1.11164e+08	1.10945e+08	5.16668e+07	2.00173e+08	6.13238e+07	8.86382e+07	6.41773e+07	8.98154e+07	4.21983e+07	2.43964e+08	4.14014e+07	3.62235e+08	2.10611e+08	2.23629e+08	1.71613e+08	2.48335e+08	1.92644e+08	1.40872e+08	1.11015e+08	2.27569e+08	5.03867e+07
Com_6950_neg	Pizotifen	C19 H21 N S	295.145	5.876	294.138	No results	Invalid mass	No results	Organoheterocyclic compounds	Cycloheptathiophenes	Not available	Cycloheptathiophenes	0.503333	-0.990414	0.0103309	0.924242	1.36699	down	895605	1.21127e+06	1.39726e+06	1.12195e+06	847523	1.22039e+06	874052	867140	827905	890335	1.07772e+06	1.28924e+06	2.17078e+06	1.82817e+06	1.28733e+06	1.2283e+06	1.25223e+06	1.30197e+06	1.30132e+06	1.43344e+06	1.10684e+06	1.83032e+06	8.3121e+06
Com_44525_neg	Lapatinib Ditosylate	C29 H26 Cl F N4 O4 S	580.138	5.956	579.13	No results	No results	Full match					0.506109	-0.98248	0.00715044	0.901515	1.36837	down	921946	1.25842e+06	1.06021e+06	1.14822e+06	891621	2.04315e+06	1.01002e+06	953417	1.01503e+06	876277	1.01706e+06	1.52035e+06	4.76233e+06	1.23661e+06	1.38633e+06	2.46481e+06	1.22995e+06	1.89788e+06	1.32926e+06	1.36179e+06	1.12031e+06	1.79119e+06	6.18613e+06
Com_67455_pos	Mirtazapine-d3	C17 H16 [2]H3 N3	268.182	5.519	575.327	Invalid mass	No results	No results					0.51234	-0.964826	0.0324522	0.810606	1.08222	down	684565	721826	651831	703368	519737	1.59584e+06	573725	677901	843924	809241	645439	6.1115e+06	940820	1.81393e+06	720886	571820	1.76791e+06	780202	1.02431e+06	924357	788513	1.08355e+06	1.41637e+06
Com_21173_pos	Narasin	C43 H72 O11	764.516	6.563	765.524	Invalid mass	No results	No results	Lipids and lipid-like molecules	Prenol lipids	Terpene glycosides	Diterpene glycosides	0.516664	-0.952701	0.00518318	0.818182	1.22815	down	1.96717e+06	6.2307e+06	4.62292e+06	4.97619e+06	1.53602e+06	8.82246e+06	1.95787e+06	1.92639e+06	1.91123e+06	1.46385e+06	1.25179e+06	1.0769e+07	4.78292e+06	1.58498e+06	6.79649e+06	6.23546e+06	5.55657e+06	9.93576e+06	7.55329e+06	7.90542e+06	3.88175e+06	6.23488e+06	6.183e+06
Com_17930_pos	LPC 16:1-SN1	C24 H48 N O7 P	493.316	5.995	494.323	No results	Full match	Full match					0.518037	-0.948873	0.0144061	0.780303	1.19277	down	1.67917e+06	5.58087e+06	4.54393e+06	5.92177e+06	3.97982e+06	6.79613e+06	4.59359e+06	2.78912e+06	2.07674e+06	2.20725e+06	1.94594e+06	1.18254e+07	3.1699e+06	3.87283e+06	4.88944e+06	6.82748e+06	8.27623e+06	2.29973e+07	5.58481e+06	4.51301e+06	6.35375e+06	7.22298e+06	3.15344e+06
Com_76797_pos	4-(3-methyl-1-phenyl-1H-pyrazolo[3,4-b]quinolin-4-yl)morpholine	C21 H20 N4 O	344.158	1.936	345.165	Invalid mass	No results	No results					0.520609	-0.941728	0.0282516	0.69697	1.17317	down	1.53309e+06	1.25637e+06	1.08755e+06	1.2747e+06	1.05151e+06	1.1076e+06	1.0553e+06	1.07519e+06	1.48205e+06	1.12732e+06	1.36952e+06	1.2285e+06	5.44163e+06	4.43168e+06	917512	946625	3.69539e+06	1.1561e+06	1.14575e+06	1.29224e+06	3.20833e+06	2.0555e+06	2.60207e+06
Com_66193_neg	Thymidine 3,5-cyclic monophosphate	C10 H13 N2 O7 P	304.045	5.005	303.038	No results	No results	Full match					0.521236	-0.939992	0.00105034	0.886364	1.59678	down	473015	946993	804477	786763	602150	963785	758856	672395	890809	772781	973262	1.64493e+06	1.05378e+06	1.51193e+06	1.58685e+06	1.16727e+06	1.57889e+06	539095	1.62893e+06	1.57429e+06	802020	3.39891e+06	1.60706e+06
Com_23900_pos	RNK	C16 H32 N8 O5	416.242	6.825	417.249	Invalid mass	No results	No results					0.522146	-0.937475	0.0159165	0.772727	1.04831	down	2.33901e+06	2.09879e+06	1.88748e+06	1.52936e+06	2.43946e+06	7.22918e+06	2.1628e+06	1.9214e+06	1.43292e+06	1.90488e+06	1.45167e+06	3.23333e+06	1.57051e+06	7.21061e+06	5.54863e+06	1.2152e+06	6.86169e+06	3.43965e+06	9.144e+06	6.17851e+06	2.97968e+06	5.55055e+06	2.21827e+06
Com_7407_pos	Carnosine	C9 H14 N4 O3	226.106	1.302	227.114	Full match	Full match	Full match	Organic acids and derivatives	Peptidomimetics	Hybrid peptides	Hybrid peptides	0.532312	-0.909656	0.0167756	0.772727	1.12387	down	1.10166e+07	7.09461e+06	6.22052e+06	7.92942e+06	4.8254e+06	5.73757e+06	4.40518e+06	5.58641e+06	1.0023e+07	8.78366e+06	6.56786e+06	7.12295e+06	3.04192e+07	1.55473e+07	6.90238e+06	6.13079e+06	1.21714e+07	8.20143e+06	9.42578e+06	8.65267e+06	6.24656e+06	2.20583e+07	2.73627e+07
Com_75334_pos	MLK	C17 H34 N4 O4 S	372.226	5.294	373.233	Invalid mass	No results	No results					0.540796	-0.886843	9.63956e-06	0.969697	1.43906	down	193242	132326	139595	146596	127253	160877	135639	141656	180644	167012	124651	437608	231201	240450	335904	206525	241081	427846	158513	251141	262677	264819	269632
Com_26626_pos	L-Saccharopine	C11 H20 N2 O6	276.132	1.948	277.139	Full match	Full match	Full match	Organic acids and derivatives	Carboxylic acids and derivatives	Amino acids, peptides, and analogues	Glutamic acid and derivatives	0.540836	-0.886737	0.00823545	0.810606	1.32954	down	1.36989e+07	2.75638e+07	1.72761e+07	2.44476e+07	1.14658e+07	2.16932e+07	1.09325e+07	1.14427e+07	2.11815e+07	1.48532e+07	1.664e+07	3.81981e+07	9.11657e+06	3.70875e+07	2.54152e+07	1.41188e+07	4.17723e+07	2.5187e+07	3.76626e+07	3.9482e+07	4.80836e+07	5.28866e+07	1.66455e+07
Com_53711_pos	7-Aminoflunitrazepam	C16 H14 F N3 O	283.107	1.43	284.114	Invalid mass	No results	No results	Organoheterocyclic compounds	Benzodiazepines	1,4-benzodiazepines	1,4-benzodiazepines	0.541004	-0.88629	0.000814104	0.916667	1.38686	down	3.95035e+06	4.48886e+06	3.88009e+06	4.55258e+06	6.49292e+06	3.48972e+06	4.47393e+06	4.30516e+06	6.56333e+06	4.96475e+06	5.09135e+06	6.48986e+06	1.63688e+07	8.00578e+06	5.63735e+06	9.91163e+06	6.80614e+06	6.51276e+06	7.71539e+06	5.81792e+06	4.64744e+06	9.53674e+06	1.79161e+07
Com_9844_neg	Dibutyl sebacate	C18 H34 O4	314.246	6.263	313.238	No results	No results	Full match	Lipids and lipid-like molecules	Fatty Acyls	Fatty acid esters	Fatty acid esters	0.542065	-0.883463	0.0382379	0.765152	1.15234	down	1.01903e+07	1.22499e+07	1.35001e+07	1.25091e+07	6.28858e+06	1.20915e+07	6.24984e+06	7.30489e+06	1.18503e+07	5.59521e+06	9.32583e+06	1.30763e+07	5.4957e+06	4.44679e+07	1.65238e+07	1.32591e+07	2.13984e+07	1.42958e+07	2.73263e+07	1.7113e+07	8.96967e+06	2.87404e+07	4.98467e+06
Com_33655_pos	3-hydroxy-N-(1-hydroxy-4-methylpentan-2-yl)-5-oxo-6-phenylhexanamide	C18 H27 N O4	303.183	6.96	304.19	Invalid mass	No results	No results					0.545597	-0.874094	0.000141341	0.909091	1.65827	down	1.4282e+06	1.73851e+06	1.64544e+06	1.19193e+06	1.12649e+06	2.74405e+06	1.1589e+06	1.27438e+06	1.28838e+06	1.08903e+06	1.14761e+06	3.44217e+06	1.37416e+06	2.8006e+06	3.2335e+06	2.95454e+06	2.52902e+06	3.50075e+06	3.15676e+06	2.69039e+06	1.49781e+06	2.94979e+06	1.52812e+06
Com_65331_pos	mesaconic acid	C5 H6 O4	130.027	5.031	148.06	No results	No results	Full match	Lipids and lipid-like molecules	Fatty Acyls	Fatty acids and conjugates	Methyl-branched fatty acids	0.546867	-0.870737	0.00834488	0.818182	1.24317	down	1.03082e+06	1.55259e+06	392598	710702	347131	710077	556849	319850	424533	384163	601097	626657	1.68228e+06	1.7817e+06	508667	566342	1.3312e+06	613202	1.63996e+06	751056	1.94019e+06	968908	1.61432e+06
Com_33067_pos	PE 17:1_17:2	C39 H72 N O8 P	713.498	11.286	714.505	No results	Full match	No results					0.547701	-0.86854	0.0139586	0.856061	1.27441	down	1.66194e+07	6.76042e+06	2.10487e+06	6.16366e+06	5.12832e+06	698997	5.46975e+06	4.28317e+06	5.60516e+06	4.38218e+06	3.63718e+06	7.81525e+06	5.56924e+06	1.11254e+07	8.72327e+06	8.69692e+06	8.6659e+06	1.2314e+07	1.65657e+07	7.6283e+06	7.39018e+06	2.22561e+07	4.45675e+06
Com_45516_pos	L-arginine	C6 H14 N4 O2	174.112	4.902	175.119	No results	No results	Full match	Organic acids and derivatives	Carboxylic acids and derivatives	Amino acids, peptides, and analogues	L-alpha-amino acids	0.547979	-0.867809	0.0218112	0.742424	1.17948	down	2.06702e+06	1.72836e+06	1.43022e+06	1.77878e+06	1.13131e+06	604261	1.04069e+06	1.12682e+06	2.09306e+06	1.68453e+06	1.65335e+06	1.8347e+06	8.30813e+06	3.05335e+06	1.35522e+06	1.26654e+06	2.37066e+06	1.53649e+06	1.53393e+06	1.59174e+06	2.79841e+06	2.2651e+06	4.61206e+06
Com_10906_pos	Azetidine-2-carboxylic acid	C4 H7 N O2	101.048	1.34	102.055	No results	No results	Full match	Organic acids and derivatives	Carboxylic acids and derivatives	Amino acids, peptides, and analogues	Alpha amino acids	0.550133	-0.862148	0.036206	0.69697	1.13557	down	3.65449e+07	3.43916e+07	2.90682e+07	2.78662e+07	2.23919e+07	2.85752e+07	2.71118e+07	2.17359e+07	2.72422e+07	2.2447e+07	2.80017e+07	2.34061e+07	8.9082e+07	5.10434e+07	2.4413e+07	2.09534e+07	3.82438e+07	2.21033e+07	3.67228e+07	2.90546e+07	8.05131e+07	6.14971e+07	1.28526e+08
Com_33422_pos	HNH	C16 H22 N8 O5	406.173	5.196	407.18	Full match	No results	No results					0.55055	-0.861054	0.0143228	0.787879	1.20452	down	681062	1.20453e+06	1.12656e+06	2.46769e+06	514028	2.56022e+06	1.0301e+06	544161	797955	627689	646325	3.13007e+06	788413	2.03996e+06	1.31489e+06	2.27994e+06	1.71992e+06	3.12456e+06	4.41303e+06	2.28074e+06	875277	1.15228e+06	1.05572e+06
Com_49125_neg	Juglalin	C20 H18 O10	418.092	5.266	417.085	Invalid mass	No results	No results					0.552263	-0.856573	0.0229783	0.825758	1.27114	down	251665	272981	242613	265095	179216	244968	201274	176853	248949	212831	246987	303941	143940	408938	1.39171e+06	262603	417832	376267	340129	368421	253312	548011	209051
Com_12006_neg	3-(3-nitrophenyl)-2-phenylacrylic acid	C15 H11 N O4	290.047	5.347	289.039	Invalid mass	No results	No results					0.560746	-0.834581	0.0168821	0.886364	1.24598	down	1.32872e+06	1.56987e+06	1.42097e+06	1.5368e+06	902009	1.34184e+06	770302	840578	1.71666e+06	1.43279e+06	1.52335e+06	1.54246e+06	3.94368e+06	2.02201e+06	1.5828e+06	1.72089e+06	1.58539e+06	2.07059e+06	2.22428e+06	1.72351e+06	728393	2.24782e+06	6.59148e+06
Com_11428_pos	2-(tert-butyl)-1,3-thiazolane-4-carboxylic acid	C8 H15 N O2 S	189.083	4.968	190.09	Full match	No results	No results					0.563884	-0.82653	0.0467808	0.734848	1.08205	down	678524	558928	416448	483654	432809	259572	362456	456072	554645	441628	450368	477214	1.56395e+06	1.02045e+06	374246	260994	846946	395109	579267	566876	570616	1.11498e+06	2.08651e+06
Com_11873_neg	Pantethine	C22 H42 N4 O8 S2	554.243	5.991	553.236	No results	No results	Full match	Organic acids and derivatives	Carboxylic acids and derivatives	Amino acids, peptides, and analogues	Beta amino acids and derivatives	0.567502	-0.817303	0.00884143	0.780303	1.25479	down	2.21475e+06	9.57955e+06	9.36154e+06	9.5637e+06	1.84512e+06	1.82126e+07	3.56469e+06	4.46331e+06	2.47535e+06	2.02183e+06	3.92853e+06	8.19343e+06	5.51169e+06	7.058e+06	1.21364e+07	8.86222e+06	7.2803e+06	1.09363e+07	1.07918e+07	1.8449e+07	1.52414e+07	1.71007e+07	7.6769e+06
Com_40391_neg	Alloxan	C4 H4 N2 O5	160.013	6.061	159.005	No results	No results	Full match	Organoheterocyclic compounds	Diazines	Pyrimidines and pyrimidine derivatives	Pyrimidones	0.57463	-0.799295	0.00664488	0.901515	1.29992	down	573547	739765	685024	713521	539190	753045	570877	1.27346e+06	470843	558002	581812	1.05061e+06	2.2571e+06	807564	887362	919012	749130	1.06928e+06	825550	864740	729459	865123	3.13582e+06
Com_3601_pos	9-Oxo-ODE	C18 H30 O3	294.219	7.065	295.227	Full match	No results	Full match	Lipids and lipid-like molecules	Fatty Acyls	Lineolic acids and derivatives	Lineolic acids and derivatives	0.576378	-0.794913	0.00181532	0.863636	1.3832	down	3.60835e+08	2.63453e+08	2.12626e+08	1.87484e+08	1.43613e+08	4.17586e+08	1.39162e+08	1.83256e+08	3.11751e+08	1.455e+08	1.47177e+08	3.90264e+08	3.08874e+08	5.61743e+08	2.16024e+08	3.15235e+08	3.87865e+08	3.34417e+08	4.42008e+08	3.85505e+08	7.43368e+08	4.56333e+08	2.13662e+08
Com_35947_pos	Loxoprofen	C15 H18 O3	246.121	3.514	247.129	No results	Invalid mass	No results	Phenylpropanoids and polyketides	Phenylpropanoic acids	Not available	Phenylpropanoic acids	0.579644	-0.786761	0.00296871	0.848485	1.4571	down	8.52639e+06	1.48701e+07	1.17623e+07	1.63335e+07	6.76686e+06	1.18547e+07	7.22735e+06	8.32984e+06	1.51e+07	1.13932e+07	1.04828e+07	2.31422e+07	7.84686e+06	2.8481e+07	1.7842e+07	9.82954e+06	2.59055e+07	2.10571e+07	1.82727e+07	1.61314e+07	1.99192e+07	3.03205e+07	1.20775e+07
Com_2085_pos	Methionine sulfoxide	C5 H11 N O3 S	165.046	1.36	166.053	Full match	Full match	Full match	Organic acids and derivatives	Carboxylic acids and derivatives	Amino acids, peptides, and analogues	Alpha amino acids	0.580162	-0.785473	0.0178797	0.765152	1.23585	down	4.78302e+07	5.66008e+07	5.35546e+07	6.46444e+07	5.70446e+07	4.21045e+07	5.82943e+07	3.81063e+07	3.99049e+07	4.4619e+07	5.77983e+07	4.80924e+07	1.32009e+08	9.03094e+07	4.71205e+07	3.41028e+07	1.094e+08	4.71359e+07	8.73412e+07	6.80796e+07	6.94027e+07	1.08e+08	2.12949e+08
Com_55763_neg	N1-(1-phenylethyl)-4-(2-chloro-6-nitrophenoxy)benzene-1-sulfonamide	C20 H17 Cl N2 O5 S	432.05	2.076	431.043	Invalid mass	No results	No results					0.585588	-0.772043	0.0115933	0.863636	1.34094	down	337668	356401	276743	314198	230880	308116	251329	243498	318235	267593	306220	361642	765872	345318	293237	299064	352500	311502	379365	423049	475669	480269	1.49416e+06
Com_72747_pos	AKB48 N-(4-fluorobenzyl) analog	C25 H26 F N3 O	403.206	2.218	404.213	Full match	No results	No results	Organoheterocyclic compounds	Benzopyrazoles	Indazoles	Indazole-3-carboxamides	0.586795	-0.769072	0.0018777	0.871212	1.4285	down	1.14235e+06	1.55897e+06	1.11864e+06	1.12192e+06	723298	1.05035e+06	594261	722893	1.22681e+06	930187	889249	1.92429e+06	2.1468e+06	1.57428e+06	935059	757216	1.6766e+06	1.45841e+06	1.39843e+06	1.43527e+06	1.72124e+06	2.34461e+06	3.22461e+06
Com_57950_neg	Toradol	C15 H13 N O3	255.086	2.592	254.078	No results	Invalid mass	No results	Organic oxygen compounds	Organooxygen compounds	Carbonyl compounds	Aryl-phenylketones	0.588844	-0.764042	0.00709685	0.810606	1.17999	down	601696	2.45818e+06	1.6512e+06	2.50509e+06	1.48586e+06	2.3762e+06	1.61916e+06	1.63629e+06	2.81915e+06	1.85405e+06	2.54452e+06	3.65094e+06	1.45216e+06	5.32312e+06	2.36308e+06	1.86837e+06	3.99989e+06	2.97674e+06	3.59843e+06	5.12148e+06	3.39063e+06	4.1878e+06	1.99411e+06
Com_11545_pos	Diflorasone	C22 H28 F2 O5	410.192	6.352	411.199	No results	No results	Full match	Lipids and lipid-like molecules	Steroids and steroid derivatives	Hydroxysteroids	21-hydroxysteroids	0.590473	-0.760056	0.0369828	0.818182	1.05716	down	3.79838e+06	1.26778e+07	1.89049e+07	2.14696e+07	7.23333e+06	1.87975e+07	7.6445e+06	8.33302e+06	6.7733e+06	2.16509e+07	9.43669e+06	2.18742e+07	3.8985e+06	2.26278e+07	2.25751e+07	1.93553e+07	2.71322e+07	1.4582e+07	3.4874e+07	1.88621e+07	3.0177e+07	2.69286e+07	9.70537e+06
Com_52300_pos	2-(benzylthio)-3-(2,6-dimethylphenyl)-3,4-dihydroquinazolin-4-one	C23 H20 N2 O S	372.132	5.609	373.14	Invalid mass	No results	No results					0.594024	-0.751407	0.0226541	0.795455	1.06031	down	468580	494047	593291	795867	454511	592465	474711	748533	573838	497843	395164	1.19876e+06	223242	911095	1.62856e+06	1.08388e+06	445298	1.36736e+06	1.12261e+06	731146	727403	1.04916e+06	693482
Com_4486_pos	RMK	C17 H35 N7 O4 S	415.239	6.831	416.246	Invalid mass	No results	No results					0.600865	-0.734888	0.00244218	0.848485	1.50388	down	2.39538e+07	5.42112e+07	4.45886e+07	4.40788e+07	2.42414e+07	8.52248e+07	2.51272e+07	2.82975e+07	1.94731e+07	1.8798e+07	1.57944e+07	6.90642e+07	4.38097e+07	5.35056e+07	4.98987e+07	5.00992e+07	6.03235e+07	5.47975e+07	7.98557e+07	5.2104e+07	4.86905e+07	7.14411e+07	6.32036e+07
Com_17340_pos	(3R)-8-hydroxy-3-(4-hydroxyphenyl)-3,4-dihydro-1H-2-benzopyran-1-one	C15 H12 O4	256.074	5.545	257.081	Full match	No results	No results					0.612234	-0.707845	0.00029211	0.939394	1.68398	down	9.98902e+06	1.82708e+07	1.70405e+07	1.6537e+07	1.305e+07	2.35725e+07	2.29119e+07	1.11878e+07	1.11855e+07	1.0331e+07	9.18637e+06	2.68213e+07	1.90568e+07	2.5421e+07	2.39526e+07	2.67414e+07	2.10343e+07	2.89173e+07	2.59181e+07	1.89469e+07	2.27386e+07	2.59135e+07	2.54474e+07
Com_18163_neg	LPE O-17:0	C22 H48 N O6 P	453.321	6.286	452.313	No results	Full match	No results					0.626429	-0.674778	0.0039286	0.856061	1.21464	down	3.90153e+06	6.0325e+06	6.39e+06	4.6033e+06	3.33149e+06	9.68088e+06	6.48874e+06	4.68076e+06	3.40469e+06	2.13251e+06	4.38855e+06	6.56213e+06	4.71721e+06	6.20518e+06	1.13993e+07	1.14234e+07	9.49133e+06	7.62707e+06	8.39517e+06	8.11332e+06	6.21354e+06	1.08103e+07	4.88391e+06
Com_629_pos	9-Oxo-10(E),12(E)-octadecadienoic acid	C18 H30 O3	272.236	7.985	255.232	Invalid mass	No results	No results	Lipids and lipid-like molecules	Fatty Acyls	Lineolic acids and derivatives	Lineolic acids and derivatives	0.628521	-0.669968	0.0015356	0.886364	1.2045	down	1.98048e+07	1.21526e+07	1.04392e+07	9.96198e+06	1.79731e+07	1.27858e+07	1.2632e+07	1.30688e+07	1.46371e+07	8.53473e+06	1.10247e+07	1.86178e+07	4.06306e+07	2.05108e+07	1.13915e+07	1.4533e+07	1.51546e+07	1.51836e+07	2.0145e+07	2.11712e+07	2.33528e+07	2.12382e+07	2.62985e+07
Com_4093_pos	ARH	C15 H26 N8 O4	172.125	7.307	173.132	Invalid mass	No results	No results					0.644173	-0.634479	0.0153111	0.780303	1.06635	down	3.06346e+07	6.05694e+07	4.70436e+07	5.10205e+07	4.65776e+07	3.73687e+07	3.96138e+07	5.48976e+07	6.35035e+07	3.70926e+07	3.54194e+07	7.92746e+07	1.3598e+08	8.3221e+07	5.24025e+07	6.05903e+07	4.18325e+07	5.40773e+07	7.78234e+07	4.20581e+07	3.21135e+07	8.00664e+07	1.13647e+08
Com_1029_neg	gamma-Glutamylmethionine	C10 H18 N2 O5 S	278.094	4.882	277.087	No results	Full match	No results	Organic acids and derivatives	Carboxylic acids and derivatives	Amino acids, peptides, and analogues	Dipeptides	0.655122	-0.610165	0.0438166	0.75	1.12037	down	4.51346e+06	2.02022e+07	9.17922e+06	9.73187e+06	1.25264e+07	5.48962e+06	2.09938e+07	1.52352e+07	4.38763e+06	6.79689e+06	2.41214e+07	8.7361e+06	6.10705e+07	390461	321353	6.32445e+06	383170	4.86841e+06	344471	581895	4.75421e+06	491480	1.33501e+08
Com_16479_neg	N-Formylkynurenine	C11 H12 N2 O4	236.079	3.971	235.072	No results	No results	Full match	Organic oxygen compounds	Organooxygen compounds	Carbonyl compounds	Alkyl-phenylketones	0.660144	-0.599147	0.0180972	0.757576	1.10454	down	4.20472e+06	4.82781e+06	3.86749e+06	6.2739e+06	2.08093e+06	4.11043e+06	2.15346e+06	2.56103e+06	5.04527e+06	4.32764e+06	4.80454e+06	4.90109e+06	5.24009e+06	5.84495e+06	3.84449e+06	3.09387e+06	7.89802e+06	3.91673e+06	8.16851e+06	7.98712e+06	4.31627e+06	6.30144e+06	1.16239e+07
Com_61428_neg	N-Acetylaspartylglutamic acid	C11 H16 N2 O8	304.091	2.279	303.084	No results	Full match	Full match	Organic acids and derivatives	Carboxylic acids and derivatives	Amino acids, peptides, and analogues	Dipeptides	0.660338	-0.598723	0.0191729	0.787879	1.23483	down	570747	2.42216e+06	1.52484e+06	2.26437e+06	1.10279e+06	1.91549e+06	1.01999e+06	1.13942e+06	2.21038e+06	1.69689e+06	1.79422e+06	2.84349e+06	986026	2.77308e+06	2.34436e+06	1.52118e+06	2.50856e+06	2.8915e+06	3.29898e+06	3.26008e+06	1.52102e+06	3.11579e+06	2.11319e+06
Com_4935_neg	8,15-Dihete	C20 H32 O4	336.23	5.944	381.229	No results	No results	Full match					1.51337	0.597769	0.0402032	0.795455	1.18864	up	8.50253e+07	9.21353e+07	8.80664e+07	8.87002e+07	1.14508e+08	8.09828e+07	9.83321e+07	1.08209e+08	1.00514e+08	1.75953e+08	1.10171e+08	1.02325e+08	6.9015e+06	9.68566e+07	9.02473e+07	9.60231e+07	6.79107e+07	8.17572e+07	6.37484e+07	9.40469e+07	4.55199e+07	7.06562e+07	7.64252e+06
Com_64606_pos	Cyclohexylsulfamate	C6 H13 N O3 S	179.062	1.412	180.069	No results	No results	Full match	Organic acids and derivatives	Sulfamic acid derivatives	Cyclamates	Cyclamates	1.52024	0.604303	0.0119844	0.825758	1.29982	up	3.24331e+06	1.46024e+06	2.05845e+06	2.04165e+06	2.17415e+06	1.68355e+06	2.95205e+06	2.3312e+06	3.5282e+06	3.15849e+06	2.93356e+06	2.17384e+06	476108	1.25501e+06	1.81688e+06	1.38498e+06	1.1737e+06	2.44912e+06	4.92571e+06	1.45946e+06	895998	1.17875e+06	590642
Com_7953_pos	Morphine	C17 H19 N O3	285.137	5.223	286.144	Full match	No results	No results	Alkaloids and derivatives	Morphinans	Not available	Morphinans	1.52204	0.606003	0.0471729	0.825758	1.14417	up	1.55552e+07	2.44637e+07	2.7474e+07	2.75616e+07	4.04404e+07	2.53501e+07	3.84201e+07	4.14573e+07	3.2606e+07	2.89137e+07	3.25336e+07	3.77666e+07	1.52747e+06	1.48306e+07	2.02832e+07	2.42766e+07	2.18085e+07	3.74325e+07	1.90847e+07	2.25188e+07	2.13927e+07	1.73797e+07	1.64692e+06
Com_36314_pos	(6E)-7-(2H-1,3-benzodioxol-5-yl)-1-(piperidin-1-yl)hept-6-en-1-one	C19 H25 N O3	315.179	4.089	316.186	Invalid mass	No results	No results					1.53614	0.619311	0.0267153	0.765152	1.31432	up	204948	2.1494e+06	2.17674e+06	1.69836e+06	1.41179e+06	839982	1.87751e+06	2.77895e+06	4.98129e+06	3.45304e+06	3.18485e+06	669256	9.12463e+06	446971	417850	306967	438693	297479	483250	312190	553147	669857	3.86109e+06
Com_13496_pos	1-Methyladenine	C6 H7 N5	149.07	2.557	150.078	Full match	No results	No results	Organoheterocyclic compounds	Imidazopyrimidines	Purines and purine derivatives	Purines and purine derivatives	1.53968	0.62263	0.009146	0.916667	1.17384	up	6.81577e+07	6.74172e+07	5.71613e+07	6.41993e+07	5.75549e+07	4.93454e+07	4.69027e+07	5.61143e+07	8.12805e+07	5.15016e+07	5.08153e+07	3.8008e+07	7.56674e+06	2.97234e+07	3.12257e+07	4.07268e+07	2.68271e+07	3.97179e+07	3.08679e+07	3.66279e+07	1.4169e+08	2.81106e+07	9.77196e+06
Com_3824_neg	6-Ketoprostaglandin F1α	C20 H34 O6	370.236	6.432	369.228	Full match	No results	Full match	Lipids and lipid-like molecules	Fatty Acyls	Eicosanoids	Prostaglandins and related compounds	1.54005	0.622975	0.0149827	0.871212	1.25985	up	1.90227e+08	2.17909e+08	1.55912e+08	1.66245e+08	1.46797e+08	1.55776e+08	1.15501e+08	1.8495e+08	1.84667e+08	1.49578e+08	1.12428e+08	1.31825e+08	2.25035e+07	1.04781e+08	1.18356e+08	4.5862e+07	1.27216e+08	1.40679e+08	1.30491e+08	1.469e+08	1.22993e+08	1.4088e+08	2.83882e+07
Com_28916_pos	(+)-ar-Turmerone	C15 H20 O	216.147	4.13	217.155	Invalid mass	No results	No results	Lipids and lipid-like molecules	Prenol lipids	Sesquiterpenoids	Sesquiterpenoids	1.54024	0.623155	0.0402648	0.787879	1.1768	up	4.05416e+06	5.10735e+06	4.61463e+06	8.38102e+06	6.69353e+06	3.44303e+06	6.29474e+06	6.74922e+06	8.51156e+06	7.49832e+06	6.90307e+06	5.93694e+06	351663	3.47091e+06	3.27894e+06	3.99162e+06	3.74148e+06	8.75245e+06	2.84751e+06	2.75672e+06	6.42713e+06	6.44762e+06	337034
Com_27150_pos	Menaquinone	C31 H40 O2	444.303	6.347	427.3	No results	No results	Full match	Lipids and lipid-like molecules	Prenol lipids	Quinone and hydroquinone lipids	Menaquinones	1.5453	0.627892	0.0174248	0.833333	1.1952	up	1.48784e+07	1.16239e+07	1.22348e+07	1.6338e+07	2.41577e+07	7.22126e+06	1.27439e+07	2.21491e+07	1.79903e+07	2.20944e+07	1.57784e+07	1.62882e+07	6.47338e+06	9.3553e+06	1.49869e+07	1.10973e+07	9.889e+06	1.48236e+07	1.00076e+07	9.1781e+06	1.01566e+07	1.05888e+07	2.2568e+06
Com_36761_pos	Dl-3-Hydroxy-kynurenine	C10 H12 N2 O4	224.08	2.029	242.113	No results	No results	Full match	Organic oxygen compounds	Organooxygen compounds	Carbonyl compounds	Alkyl-phenylketones	1.54853	0.630898	0.0074072	0.886364	1.33806	up	4.70719e+07	4.85402e+07	4.20524e+07	5.32145e+07	3.14189e+07	3.55183e+07	4.25543e+07	4.9807e+07	6.585e+07	5.18194e+07	4.92729e+07	4.47953e+07	7.97056e+06	3.14288e+07	3.0993e+07	2.22911e+07	3.258e+07	4.46551e+07	3.49431e+07	3.25775e+07	3.63726e+07	3.50641e+07	1.06301e+07
Com_302_pos	N-[1-(4-methoxy-2-oxo-2H-pyran-6-yl)-2-methylbutyl]acetamide	C13 H19 N O4	270.158	5.146	271.165	Invalid mass	No results	No results					1.55498	0.636896	0.0290572	0.787879	1.13285	up	8.90372e+08	9.81393e+08	9.47548e+08	1.13586e+09	1.11482e+09	9.49108e+08	9.01104e+08	1.23309e+09	1.01989e+09	9.22255e+08	8.58843e+08	1.42608e+09	4.14296e+07	3.65757e+08	5.45672e+08	9.72693e+08	5.2487e+08	1.27051e+09	4.92195e+08	5.56808e+08	8.0657e+08	6.16465e+08	6.6022e+07
Com_2170_neg	15(R),19(R)-Hydroxy prostaglandin F2α	C20 H34 O6	370.235	6.748	369.228	Full match	No results	Full match	Lipids and lipid-like molecules	Fatty Acyls	Eicosanoids	Prostaglandins and related compounds	1.55941	0.640996	0.0276091	0.856061	1.17464	up	5.24998e+07	4.50382e+07	5.43238e+07	4.74059e+07	4.46849e+07	5.22848e+07	3.62393e+07	5.0383e+07	5.09487e+07	3.57839e+07	4.68455e+07	1.79506e+07	3.3378e+06	3.62214e+07	2.60945e+07	2.41961e+07	3.77573e+07	4.03441e+07	3.85584e+07	5.02494e+07	3.49371e+07	4.84617e+07	3.17469e+06
Com_15667_pos	1,4-Dihydro-1-Methyl-4-Oxo-3-Pyridinecarboxamide	C7 H8 N2 O2	152.059	1.432	153.066	No results	No results	Full match					1.55986	0.641412	0.00537012	0.886364	1.17285	up	1.02619e+07	1.08922e+07	9.16798e+06	1.11281e+07	9.29288e+06	1.07287e+07	9.37643e+06	9.68082e+06	1.80297e+07	1.57608e+07	1.3578e+07	6.36937e+06	2.42714e+06	9.3639e+06	1.23529e+07	8.41162e+06	8.3409e+06	7.08098e+06	1.02917e+07	8.48142e+06	8.96568e+06	4.31229e+06	3.04926e+06
Com_69768_neg	N'-(benzoyloxy)-2-(2,2-dichlorocyclopropyl)ethanimidamide	C12 H12 Cl2 N2 O2	322.005	9.624	320.998	Invalid mass	No results	No results					1.56169	0.643106	0.0124987	0.795455	1.20125	up	264877	843340	721389	410103	419453	622398	675089	546642	667757	535938	902503	229677	127459	195682	359929	370266	735565	180147	416631	412398	337518	1.07869e+06	173063
Com_6443_neg	10-Nitrolinoleate	C18 H31 N O4	307.215	7.677	306.207	Invalid mass	No results	No results	Lipids and lipid-like molecules	Fatty Acyls	Lineolic acids and derivatives	Lineolic acids and derivatives	1.56245	0.643811	0.0351311	0.742424	1.11494	up	9.84704e+06	1.60492e+07	1.46248e+07	1.50035e+07	8.19955e+06	2.74398e+07	1.1974e+07	9.56842e+06	1.107e+07	1.02614e+07	1.28881e+07	1.28057e+07	1.0505e+06	1.06142e+07	1.03853e+07	1.0191e+07	9.79314e+06	1.07787e+07	1.09545e+07	1.29075e+07	4.45164e+06	7.08088e+06	1.57126e+06
Com_31257_neg	Pyrithioxin	C16 H20 N2 O4 S2	368.085	5.404	367.077	No results	No results	Full match	Organoheterocyclic compounds	Pyridines and derivatives	Methylpyridines	Methylpyridines	1.56862	0.649498	0.0144939	0.765152	1.24814	up	887267	786245	850159	664864	829849	2.05946e+06	1.30435e+06	1.17679e+06	773189	614660	1.15469e+06	712739	175594	891308	641828	664436	636207	851084	857453	783494	384303	828340	293843
Com_9167_neg	(+/-)5-iPF2α-VI	C20 H34 O5	354.241	7.054	353.233	Full match	No results	Full match	Lipids and lipid-like molecules	Fatty Acyls	Eicosanoids	Prostaglandins and related compounds	1.5688	0.649662	0.024162	0.924242	1.22322	up	5.23639e+07	3.31359e+07	3.60494e+07	3.46342e+07	3.47029e+07	3.33901e+07	4.27646e+07	3.98524e+07	2.27825e+07	3.27189e+07	4.4285e+07	2.93993e+07	3.94386e+06	2.37903e+07	2.82998e+07	2.75512e+07	2.83941e+07	2.84597e+07	2.91915e+07	2.97316e+07	2.47303e+07	2.62176e+07	3.08675e+06
Com_18964_pos	TKK	C16 H33 N5 O5	375.24	5.534	376.248	Invalid mass	No results	No results					1.57365	0.654117	0.029678	0.856061	1.20813	up	1.03342e+07	9.26164e+06	1.19377e+07	1.29172e+07	1.40298e+07	9.83002e+06	1.55653e+07	1.50667e+07	1.85814e+07	1.53016e+07	1.20163e+07	1.50104e+07	568954	7.49851e+06	1.16977e+07	8.43189e+06	8.01024e+06	1.52387e+07	9.79967e+06	7.41793e+06	7.30561e+06	7.58295e+06	1.84678e+06
Com_7899_pos	N1-tetrahydrofuran-2-ylmethyl-2-cyanoacetamide	C8 H12 N2 O2	168.09	4.991	169.097	Full match	No results	Full match					1.57564	0.655934	0.00364826	0.856061	1.30789	up	9.87534e+06	1.04141e+07	1.05743e+07	8.90307e+06	1.00853e+07	7.79217e+06	1.00121e+07	7.97692e+06	1.24246e+07	9.38476e+06	1.09392e+07	6.97184e+06	1.76596e+06	5.48161e+06	5.90407e+06	3.75265e+06	6.43843e+06	6.2535e+06	7.38085e+06	5.97251e+06	1.14816e+07	1.06781e+07	2.95833e+06
Com_16960_neg	ST 24:1;O4	C24 H40 O4	452.313	8.184	451.306	No results	Invalid mass	No results					1.57874	0.658772	0.0290506	0.780303	1.08252	up	1.99194e+07	3.07016e+07	2.95805e+07	2.69395e+07	2.57455e+07	3.40236e+07	2.16956e+07	2.35341e+07	1.53369e+07	2.26633e+07	2.28945e+07	2.66512e+07	1.70117e+06	1.42019e+07	2.14664e+07	3.27322e+07	1.91499e+07	2.91003e+07	1.07136e+06	1.74742e+07	9.68042e+06	1.29936e+07	2.44439e+06
Com_9994_pos	3-(4-hydroxy-3-methoxyphenyl)propanoic acid	C10 H12 O4	195.09	5.387	196.097	Invalid mass	Invalid mass	No match					1.57893	0.65895	0.00662543	0.916667	1.30229	up	1.16148e+07	1.04273e+07	1.16959e+07	1.3645e+07	1.44719e+07	6.04115e+06	1.07875e+07	1.29242e+07	1.30411e+07	1.35805e+07	1.22715e+07	1.05446e+07	1.97039e+06	7.99822e+06	8.67994e+06	7.72861e+06	8.05553e+06	9.80579e+06	7.19075e+06	8.16104e+06	7.57928e+06	9.89341e+06	2.55747e+06
Com_44115_neg	4-Hydroxyretinoic Acid	C20 H28 O3	316.205	7.644	315.197	No results	No results	Full match	Lipids and lipid-like molecules	Prenol lipids	Retinoids	Retinoids	1.58735	0.666622	0.0322385	0.765152	1.12308	up	1.87395e+07	1.59576e+07	2.62742e+07	1.98594e+07	9.56481e+06	1.154e+07	8.94149e+06	3.2552e+07	3.80607e+07	3.31874e+07	3.22608e+07	1.66722e+07	668844	2.94958e+07	8.82571e+06	7.13358e+06	4.93467e+06	2.03944e+07	8.72208e+06	1.23255e+07	2.88493e+06	5.65184e+07	1.13208e+06
Com_20026_neg	N-Acetyl-D-tryptophan	C13 H14 N2 O3	246.1	5.371	245.093	No results	No results	Full match	Organic acids and derivatives	Carboxylic acids and derivatives	Amino acids, peptides, and analogues	N-acyl-alpha amino acids	1.59059	0.669558	0.033899	0.909091	1.2229	up	5.98256e+06	5.07869e+06	4.19772e+06	6.11975e+06	4.22268e+06	5.91368e+06	7.5256e+06	5.14152e+06	5.17576e+06	4.56851e+06	5.38696e+06	4.8186e+06	214945	3.20635e+06	4.80253e+06	3.16804e+06	2.77412e+06	3.85142e+06	3.75551e+06	4.13102e+06	4.82561e+06	4.77393e+06	358252
Com_11694_pos	2-ethyl-2-(3-methoxyphenyl)cyclohexanone oxime	C15 H21 N O2	247.157	5.405	248.165	Full match	No results	No results					1.59421	0.67284	0.024955	0.878788	1.21373	up	3.36183e+07	1.89661e+07	2.42892e+07	1.93209e+07	2.48271e+07	2.03645e+07	1.77409e+07	2.38424e+07	2.87632e+07	2.10985e+07	2.20417e+07	2.35262e+07	1.27139e+06	1.2437e+07	1.78739e+07	1.71688e+07	1.4514e+07	2.87538e+07	1.51509e+07	1.33717e+07	1.68921e+07	1.12904e+07	2.15796e+06
Com_27559_pos	3-(propan-2-yl)-octahydropyrrolo[1,2-a]pyrazine-1,4-dione	C10 H16 N2 O2	196.121	4.898	197.129	Full match	No results	No results					1.59476	0.673339	0.00188883	0.909091	1.40596	up	1.85287e+07	1.27536e+07	1.26838e+07	1.42539e+07	1.5049e+07	9.36292e+06	1.4482e+07	1.53036e+07	1.78338e+07	1.75327e+07	1.63522e+07	1.02326e+07	3.10392e+06	1.47782e+07	8.40591e+06	6.87571e+06	1.18503e+07	1.20519e+07	1.06417e+07	9.6164e+06	1.03871e+07	9.79442e+06	4.54078e+06
Com_39463_pos	3-methyl-5-oxo-5-(4-toluidino)pentanoic acid	C13 H17 N O3	257.101	1.905	258.108	Invalid mass	No results	No results					1.60365	0.681359	0.000138437	0.916667	1.71428	up	4.46015e+07	3.1296e+07	2.70091e+07	3.23514e+07	3.38245e+07	1.91211e+07	4.49811e+07	3.56367e+07	4.68264e+07	3.69437e+07	3.54951e+07	2.84423e+07	1.61609e+07	2.28775e+07	1.95628e+07	1.36452e+07	2.31283e+07	2.65649e+07	2.37462e+07	2.16826e+07	2.25473e+07	2.52506e+07	2.03938e+07
Com_57044_pos	Piperine	C17 H19 N O3	285.132	3.227	286.139	Invalid mass	No results	No results	Alkaloids and derivatives	Not available	Not available	Alkaloids and derivatives	1.60558	0.68309	0.00474456	0.878788	1.43517	up	3.33672e+07	3.59145e+07	2.91613e+07	3.7851e+07	3.74435e+07	2.18039e+07	3.22104e+07	3.87581e+07	5.75147e+07	4.33172e+07	3.95866e+07	3.67451e+07	6.64816e+06	2.62204e+07	2.23189e+07	1.66322e+07	2.33834e+07	3.347e+07	2.5292e+07	2.50666e+07	2.73891e+07	2.48286e+07	8.49318e+06
Com_73117_pos	H-Pro-Hyp-OH	C10 H16 N2 O4	228.117	5.61	457.243	No results	Invalid mass	No results	Organic acids and derivatives	Carboxylic acids and derivatives	Amino acids, peptides, and analogues	Dipeptides	1.62625	0.701547	7.29019e-05	0.939394	1.56708	up	1.18117e+06	1.49893e+06	1.83911e+06	2.49617e+06	1.27545e+06	1.52557e+06	1.3832e+06	2.15344e+06	1.33958e+06	1.79531e+06	1.12977e+06	1.3551e+06	753622	971394	923552	963902	824440	1.35314e+06	1.00875e+06	870729	981138	1.03367e+06	778745
Com_7814_pos	Dehydroepiandrosterone	C19 H28 O2	288.209	6.685	289.216	No results	No results	Full match	Lipids and lipid-like molecules	Steroids and steroid derivatives	Androstane steroids	Androgens and derivatives	1.6286	0.703636	0.0335204	0.810606	1.08212	up	6.73581e+07	1.47199e+07	4.67474e+07	4.14547e+07	8.42969e+07	2.51851e+07	6.6097e+07	7.72081e+07	6.06377e+07	5.51541e+07	3.83365e+07	4.0347e+07	3.14316e+07	3.11249e+07	3.97499e+07	4.08621e+07	2.27717e+07	1.15741e+07	3.40055e+07	2.41716e+07	4.08181e+07	2.50491e+07	4.47247e+07
Com_5361_pos	4-Ethylbenzaldehyde	C9 H10 O	134.073	8.108	117.07	Full match	No results	No results	Benzenoids	Benzene and substituted derivatives	Benzoyl derivatives	Benzoyl derivatives	1.64282	0.716172	0.000124228	0.916667	1.65288	up	9.1085e+07	4.03782e+07	5.71253e+07	5.16411e+07	6.16471e+07	4.87007e+07	4.41766e+07	7.04101e+07	6.61394e+07	5.79607e+07	4.30493e+07	4.89168e+07	2.17608e+07	3.07192e+07	3.72575e+07	3.72104e+07	3.58563e+07	4.92658e+07	4.42515e+07	3.17539e+07	2.32882e+07	3.43784e+07	2.52277e+07
Com_9452_pos	Oxoadipic Acid	C6 H8 O5	160.037	1.382	161.044	No results	No results	Full match	Organic acids and derivatives	Keto acids and derivatives	Medium-chain keto acids and derivatives	Medium-chain keto acids and derivatives	1.64738	0.720177	0.0198027	0.772727	1.15837	up	2.02333e+07	1.12498e+07	1.16197e+07	1.51792e+07	9.05182e+06	2.24948e+07	7.70044e+06	8.96418e+06	2.09779e+07	1.28908e+07	1.23892e+07	1.06089e+07	653332	4.77435e+06	1.13298e+07	8.95146e+06	4.44455e+06	1.27674e+07	3.10807e+07	2.87987e+06	1.1883e+07	968972	810499
Com_7516_pos	TNH	C14 H22 N6 O6	185.08	1.765	186.087	Invalid mass	No results	No results					1.64858	0.721228	0.0127338	0.924242	1.26925	up	1.5521e+08	1.13132e+08	1.15268e+08	1.20518e+08	1.09339e+08	1.02147e+08	1.02167e+08	1.14956e+08	1.58154e+08	1.22182e+08	1.25702e+08	1.07172e+08	9.42198e+06	8.09015e+07	8.57673e+07	4.70448e+07	8.11783e+07	1.23354e+08	9.67384e+07	8.34103e+07	6.88025e+07	8.67873e+07	1.5323e+07
Com_11926_neg	Gibberellin A7	C19 H22 O5	330.143	4.976	329.136	Invalid mass	No results	No results	Lipids and lipid-like molecules	Prenol lipids	Diterpenoids	C19-gibberellin 6-carboxylic acids	1.64863	0.72127	0.0189672	0.856061	1.23803	up	6.83012e+06	9.01573e+06	5.877e+06	7.53858e+06	1.02796e+07	6.89232e+06	6.90112e+06	1.03132e+07	7.07367e+06	6.2625e+06	1.06386e+07	7.87061e+06	442278	4.01187e+06	3.89031e+06	5.5849e+06	4.57096e+06	6.23635e+06	4.78578e+06	5.42353e+06	7.23234e+06	6.97691e+06	954333
Com_76210_pos	N2-phenyl-4-(piperidinomethyl)-1,3-thiazol-2-amine	C15 H19 N3 S	273.133	3.666	274.14	Invalid mass	No results	No results					1.65061	0.722997	0.0138644	0.863636	1.29532	up	1.41286e+06	2.11624e+06	1.46737e+06	2.16903e+06	1.72732e+06	1.23671e+06	1.44135e+06	1.74414e+06	2.96442e+06	2.25397e+06	2.1356e+06	1.9184e+06	218485	1.69864e+06	1.19e+06	909300	1.32805e+06	1.84555e+06	1.26766e+06	763582	1.15982e+06	1.17663e+06	184311
Com_37027_neg	L-Anserine	C10 H16 N4 O3	240.122	1.398	239.115	Full match	Full match	Full match	Organic acids and derivatives	Peptidomimetics	Hybrid peptides	Hybrid peptides	1.65474	0.726602	0.0283175	0.863636	1.08892	up	1.79987e+06	4.72147e+06	4.49914e+06	5.46183e+06	4.33877e+06	4.94058e+06	2.95792e+06	4.46863e+06	8.06742e+06	6.66169e+06	6.27061e+06	3.22692e+06	296792	3.13064e+06	3.37193e+06	2.80258e+06	4.40933e+06	4.21727e+06	2.70493e+06	3.97635e+06	2.54573e+06	4.04123e+06	1.00048e+06
Com_12367_neg	FAHFA 2:0/23:0	C25 H48 O4	412.355	8.099	411.348	No results	Full match	No results					1.65531	0.727105	0.0127313	0.878788	1.35325	up	3.87018e+07	2.42014e+07	3.13848e+07	2.76464e+07	2.82559e+07	2.93122e+07	2.18684e+07	2.96013e+07	5.03457e+07	2.57178e+07	2.31129e+07	2.27435e+07	3.30524e+06	1.53798e+07	1.97767e+07	2.355e+07	1.6875e+07	2.51986e+07	2.42808e+07	2.53571e+07	1.10666e+07	2.6796e+07	3.24974e+06
Com_33618_pos	(+)-Evodiamine	C19 H17 N3 O	303.131	1.433	304.139	Invalid mass	No results	No results	Organoheterocyclic compounds	Indoles and derivatives	Pyridoindoles	Beta carbolines	1.66378	0.734461	0.00151393	0.856061	1.32787	up	7.07836e+06	5.95602e+06	3.97804e+06	5.66018e+06	5.35601e+06	5.36528e+06	4.51701e+06	5.29821e+06	5.91802e+06	5.049e+06	4.99673e+06	5.42483e+06	1.7801e+06	1.81575e+06	3.87334e+06	2.59907e+06	2.64703e+06	6.59841e+06	4.58888e+06	2.90325e+06	2.16873e+06	3.28231e+06	1.11691e+06
Com_67233_pos	3-Methyl-1-phenyl-1H-pyrazol-5-amine	C10 H11 N3	191.106	4.075	174.103	Invalid mass	No results	No results					1.6689	0.738899	0.0236177	0.772727	1.23232	up	4.48963e+06	3.18417e+06	2.82738e+06	2.93897e+06	2.99096e+06	1.51011e+06	2.20525e+06	3.81806e+06	5.18922e+06	3.97248e+06	2.98579e+06	3.16837e+06	170165	3.09113e+06	1.7604e+06	1.04451e+06	3.07346e+06	2.30695e+06	2.01827e+06	1.38382e+06	1.88641e+06	3.34962e+06	352210
Com_2679_neg	Prostaglandin H1	C20 H34 O5	336.23	7.548	335.223	Invalid mass	No results	No match	Lipids and lipid-like molecules	Fatty Acyls	Eicosanoids	Prostaglandins and related compounds	1.68102	0.749336	0.00345593	0.901515	1.35239	up	9.63042e+07	8.29939e+07	1.09851e+08	8.56386e+07	4.87025e+07	9.27289e+07	7.29625e+07	1.06849e+08	1.13129e+08	8.58355e+07	6.98847e+07	9.24955e+07	1.22063e+07	5.91512e+07	6.82232e+07	4.02904e+07	3.24024e+07	6.42126e+07	6.53307e+07	5.73454e+07	3.47317e+07	7.23385e+07	2.74378e+07
Com_14871_pos	ω-Hydroxynorfentanyl	C14 H20 N2 O2	248.153	5.389	249.16	Full match	No results	No results	Benzenoids	Benzene and substituted derivatives	Anilides	Anilides	1.68289	0.75094	0.0245995	0.840909	1.18533	up	1.37665e+07	5.00855e+06	1.09051e+07	1.44159e+07	1.29456e+07	6.2482e+06	1.00472e+07	1.07555e+07	1.32811e+07	1.05149e+07	9.99143e+06	9.71595e+06	606727	519575	9.34047e+06	1.43666e+06	8.94575e+06	1.11296e+07	8.80904e+06	8.05361e+06	7.54926e+06	9.27571e+06	1.03179e+06
Com_19261_pos	11-Oxoetiocholanolone	C19 H28 O3	286.193	6.278	287.201	Invalid mass	No results	No match	Lipids and lipid-like molecules	Steroids and steroid derivatives	Androstane steroids	Androgens and derivatives	1.687	0.754462	0.0027523	0.886364	1.28471	up	3.62148e+07	2.96389e+07	3.11333e+07	3.75402e+07	4.23401e+07	2.3276e+07	3.83329e+07	6.28651e+07	3.75052e+07	3.49642e+07	7.84872e+07	5.19701e+07	8.12898e+06	2.15368e+07	2.2927e+07	2.09194e+07	1.93887e+07	3.211e+07	2.6139e+07	2.20629e+07	2.72431e+07	2.39587e+07	1.60963e+07
Com_26636_pos	N alpha-Acetyl-L-Arginine	C8 H16 N4 O3	216.122	1.439	217.13	No results	No results	Full match					1.68738	0.754781	0.0133808	0.772727	1.00501	up	1.30567e+07	4.98691e+06	6.49285e+06	5.06391e+06	2.9975e+06	3.67163e+06	6.74247e+06	3.46807e+06	5.80008e+06	3.15658e+06	4.4525e+06	2.23761e+06	4.70806e+06	1.40279e+06	1.26256e+06	1.74784e+06	3.83086e+06	2.67822e+06	4.44621e+06	5.42064e+06	1.0802e+06	2.85059e+06	7.05354e+06
Com_8669_pos	N-[(4-hydroxy-3-methoxyphenyl)methyl]-8-methylnonanamide	C18 H29 N O3	329.196	7.647	330.204	Invalid mass	No results	No results					1.68738	0.754787	0.000291303	0.909091	1.37758	up	1.90155e+07	2.21609e+07	2.35484e+07	2.54199e+07	1.21368e+07	3.14305e+07	1.93903e+07	1.53699e+07	2.17819e+07	1.67743e+07	2.24654e+07	1.69486e+07	6.44613e+06	1.34547e+07	1.30483e+07	1.11682e+07	1.50026e+07	1.77866e+07	1.59238e+07	1.30737e+07	9.08467e+06	9.32697e+06	7.10566e+06
Com_67503_pos	9-methyl-6H-chromeno[4,3-b]quinolin-6-one	C17 H11 N O2	261.078	3.848	262.085	Full match	No results	No results					1.68852	0.75576	0.023509	0.840909	1.24135	up	3.08029e+06	3.43962e+06	3.16894e+06	3.89301e+06	3.82352e+06	1.67694e+06	3.11789e+06	5.22986e+06	5.21531e+06	4.1752e+06	3.23905e+06	3.04838e+06	176661	501835	2.43624e+06	1.8263e+06	3.11284e+06	3.24291e+06	3.1651e+06	2.42556e+06	1.90527e+06	3.77588e+06	264490
Com_24809_pos	Deoxycytidine	C9 H13 N3 O4	227.09	1.915	228.098	No results	No results	Full match	Nucleosides, nucleotides, and analogues	Pyrimidine nucleotides	Pyrimidine deoxyribonucleotides	Pyrimidine 2'-deoxyribonucleoside monophosphates	1.69482	0.761132	0.000159679	0.962121	1.70194	up	3.41696e+07	3.97617e+07	3.03516e+07	4.49957e+07	2.37748e+07	2.63511e+07	2.50617e+07	3.37728e+07	6.1447e+07	3.46973e+07	4.27838e+07	2.29156e+07	1.50074e+07	2.33384e+07	2.19776e+07	1.49957e+07	2.51651e+07	2.93377e+07	2.3474e+07	2.3013e+07	2.14781e+07	2.23605e+07	1.25825e+07
Com_48278_pos	L-Dopa	C9 H11 N O4	197.069	2.209	198.076	Full match	No results	Full match	Organic acids and derivatives	Carboxylic acids and derivatives	Amino acids, peptides, and analogues	Tyrosine and derivatives	1.70434	0.769217	0.0136614	0.848485	1.26665	up	3.87458e+07	1.09113e+08	2.86408e+07	3.41196e+07	2.84127e+07	1.68373e+07	2.58976e+07	3.18518e+07	4.94498e+07	3.58427e+07	3.33614e+07	2.71091e+07	1.07182e+07	3.00824e+07	2.24321e+07	1.64782e+07	2.69188e+07	2.89997e+07	2.54003e+07	2.18643e+07	2.1614e+07	3.07752e+07	1.42944e+07
Com_10864_pos	α-Estradiol	C18 H24 O2	272.174	5.384	273.181	Invalid mass	No results	No results	Lipids and lipid-like molecules	Steroids and steroid derivatives	Estrane steroids	Estrogens and derivatives	1.70484	0.769636	0.00862894	0.893939	1.18132	up	1.7092e+07	1.59196e+07	1.40902e+07	1.863e+07	2.17023e+07	1.1899e+07	1.25886e+07	1.77751e+07	2.57075e+07	2.743e+07	1.91136e+07	1.53772e+07	1.54546e+06	9.98599e+06	1.11026e+07	8.7024e+06	1.13821e+07	1.75677e+07	1.45233e+07	1.21167e+07	1.03213e+07	1.29939e+07	3.60564e+06
Com_62123_neg	1,3-Dimethyluracil	C6 H8 N2 O2	140.059	4.998	325.116	No results	No results	Full match	Organoheterocyclic compounds	Diazines	Pyrimidines and pyrimidine derivatives	Pyrimidones	1.72059	0.782903	0.00778188	0.886364	1.25858	up	2.21226e+06	2.54273e+06	2.15531e+06	2.9121e+06	2.11103e+06	1.63959e+06	2.51815e+06	2.55339e+06	4.25812e+06	3.65177e+06	3.23883e+06	1.68686e+06	303839	2.06969e+06	1.49908e+06	924274	1.54917e+06	2.73363e+06	2.1056e+06	2.22326e+06	1.41997e+06	2.01716e+06	357367
Com_59841_neg	Tris(2-carboxyethyl)phosphine	C9 H15 O6 P	250.061	5.031	285.03	No results	No results	Full match					1.73307	0.793333	0.00755043	0.901515	1.38154	up	3.74661e+06	4.04154e+06	3.48181e+06	3.78762e+06	4.30869e+06	2.42135e+06	3.00291e+06	4.5885e+06	6.07619e+06	4.89506e+06	5.3194e+06	3.12774e+06	331743	2.36369e+06	3.04417e+06	1.84851e+06	2.8784e+06	3.46412e+06	3.03295e+06	3.65817e+06	1.32102e+06	2.7909e+06	886050
Com_3785_pos	3-Methoxycinnamic acid	C10 H10 O3	160.052	5.89	321.11	Invalid mass	No results	No results	Phenylpropanoids and polyketides	Cinnamic acids and derivatives	Hydroxycinnamic acids and derivatives	Coumaric acids and derivatives	1.74258	0.801227	0.016543	0.787879	1.13809	up	8.36181e+07	3.11019e+07	6.34433e+07	5.1839e+07	5.73885e+07	5.9046e+07	3.12203e+07	8.20858e+07	4.4134e+07	4.05725e+07	3.4377e+07	3.85714e+07	2.89841e+06	1.75268e+07	5.45828e+07	1.49556e+07	4.48887e+07	3.46444e+07	4.79118e+07	3.4225e+07	3.24202e+07	3.23506e+07	7.38681e+06
Com_24056_pos	Acetylcarnitine	C9 H17 N O4	203.116	5.054	204.123	No results	No results	Full match	Lipids and lipid-like molecules	Fatty Acyls	Fatty acid esters	Acyl carnitines	1.74562	0.80374	0.00556513	0.810606	1.29692	up	1.69212e+07	6.38723e+06	9.44422e+06	8.71235e+06	8.70159e+06	1.18964e+07	7.17717e+06	9.84324e+06	2.02642e+07	1.09317e+07	8.38594e+06	1.32861e+07	1.96238e+06	5.64721e+06	8.83294e+06	2.14531e+06	6.04054e+06	1.35566e+07	5.13984e+06	4.11623e+06	3.40119e+06	7.71536e+06	2.31497e+06
Com_34643_pos	3-(2-Naphthyl)-D-Alanine	C13 H13 N O2	215.095	5.479	216.102	No results	No results	Full match					1.75235	0.809292	0.00700398	0.939394	1.41234	up	8.38686e+06	7.63086e+06	6.72864e+06	6.22355e+06	7.20226e+06	4.53625e+06	8.87559e+06	8.49767e+06	1.12071e+07	7.19866e+06	7.51344e+06	5.96647e+06	738137	4.06534e+06	6.49178e+06	3.35516e+06	4.4962e+06	6.22619e+06	6.34673e+06	4.84906e+06	4.40545e+06	4.47537e+06	878005
Com_549_neg	Tetrahydrocorticosterone	C21 H34 O4	350.246	7.828	349.238	No results	No results	Full match	Lipids and lipid-like molecules	Steroids and steroid derivatives	Hydroxysteroids	21-hydroxysteroids	1.75277	0.809634	0.0437266	0.75	1.03898	up	3.48843e+08	1.77631e+08	2.77745e+08	1.45925e+08	3.16944e+08	3.15929e+08	1.3834e+08	2.53873e+08	1.22355e+08	8.96307e+07	9.33217e+07	1.99889e+08	6.21477e+06	1.35739e+08	1.1839e+08	1.61213e+08	1.24809e+08	1.31108e+08	1.68478e+08	1.21998e+08	1.18456e+08	1.02075e+08	3.10189e+07
Com_27154_pos	LPC 14:0-SN1	C22 H46 N O7 P	467.306	8.663	468.314	No results	Invalid mass	No results					1.75402	0.810669	0.022923	0.810606	1.13558	up	7.14946e+06	6.11256e+06	6.2138e+06	6.33282e+06	5.65361e+06	3.76714e+06	7.1639e+06	4.60783e+06	3.604e+06	4.13191e+06	4.1073e+06	6.60912e+06	141624	1.73243e+06	2.83846e+06	3.54095e+06	3.42372e+06	7.3789e+06	4.55023e+06	3.72737e+06	232605	2.30687e+06	115735
Com_62075_neg	(±)10(11)-EpDPA	C22 H32 O3	344.236	9.188	343.229	Full match	No results	Full match					1.7594	0.815086	0.0206357	0.780303	1.14969	up	694410	1.00851e+06	783915	752656	347895	631866	1.7558e+06	687612	571382	387643	1.24083e+06	482538	48823.1	489631	410451	192822	1.34646e+06	369586	358926	626804	202152	910090	56877.6
Com_7842_pos	N~5~-(1,3,5-trimethyl-1H-pyrazol-4-yl)-1H-1,2,4-triazole-3,5-diamine	C8 H13 N7	207.126	4.937	208.134	Invalid mass	No results	No results					1.76341	0.818372	0.0467517	0.939394	1.1656	up	3.88218e+07	3.97732e+07	4.01827e+07	4.35673e+07	5.53653e+07	3.33044e+07	4.9001e+07	5.61803e+07	6.23626e+07	4.61653e+07	4.81077e+07	3.64927e+07	208954	2.37863e+07	2.68629e+07	3.35592e+07	2.48332e+07	4.37817e+07	3.02728e+07	3.34044e+07	3.14375e+07	2.86119e+07	4.00373e+06
Com_1199_pos	13,14-Dihydro prostaglandin E1	C20 H36 O5	338.243	9.35	339.25	Invalid mass	No results	No results	Lipids and lipid-like molecules	Fatty Acyls	Eicosanoids	Prostaglandins and related compounds	1.76745	0.821669	0.0123992	0.795455	1.20816	up	1.91732e+08	3.03435e+08	1.66012e+08	1.79845e+08	2.08618e+08	9.28383e+07	1.55896e+08	1.9837e+08	2.63642e+08	1.19362e+08	2.27487e+08	2.18605e+08	1.94648e+07	8.38951e+07	1.03553e+08	4.8076e+07	1.31414e+08	1.24457e+08	1.66375e+08	9.43757e+07	2.61839e+08	3.75574e+07	1.10214e+07
Com_3120_pos	trans-4-Hydroxy-L-proline	C5 H9 N O3	131.058	1.33	132.066	Full match	Full match	Full match	Organic acids and derivatives	Carboxylic acids and derivatives	Amino acids, peptides, and analogues	Proline and derivatives	1.7681	0.822198	0.0113002	0.810606	1.16456	up	1.04599e+08	7.30683e+07	7.32186e+07	9.56908e+07	2.82531e+07	4.58479e+07	4.52459e+07	3.53915e+07	1.45623e+08	1.02941e+08	8.42104e+07	3.96583e+07	2.31101e+07	7.28383e+07	3.07106e+07	2.68292e+07	3.45153e+07	3.82628e+07	4.0811e+07	4.26636e+07	9.6003e+07	3.89808e+07	3.02468e+07
Com_11144_pos	Epitestosterone	C19 H28 O2	288.209	8.098	289.216	Full match	No results	Full match	Lipids and lipid-like molecules	Steroids and steroid derivatives	Androstane steroids	Androgens and derivatives	1.7682	0.822286	0.00111313	0.878788	1.38941	up	5.91187e+07	1.7969e+07	3.99282e+07	3.06526e+07	4.42026e+07	2.63111e+07	2.62769e+07	4.56589e+07	1.83481e+07	3.54736e+07	2.68134e+07	2.40624e+07	2.18089e+07	1.2558e+07	1.81799e+07	1.92852e+07	1.62043e+07	2.8677e+07	2.25497e+07	1.7293e+07	1.02133e+07	1.50032e+07	2.29043e+07
Com_25287_pos	2-morpholino-1-phenyl-1-ethanol	C12 H17 N O2	207.126	5.084	208.134	Full match	No results	No results					1.76839	0.822435	0.0242657	0.893939	1.24664	up	1.75955e+07	1.06118e+07	1.0776e+07	1.11205e+07	1.10042e+07	7.61963e+06	9.38061e+06	1.55937e+07	1.77936e+07	1.35577e+07	1.35429e+07	9.33456e+06	208954	6.30507e+06	1.79524e+07	6.15187e+06	6.31285e+06	1.02837e+07	6.46008e+06	6.34811e+06	7.35225e+06	6.87567e+06	1.91366e+06
Com_59417_pos	(1R,2R)-trans-N-Boc-1,2-cyclohexanediamine	C11 H22 N2 O2	214.169	5.501	215.176	No results	No results	Full match	Organic nitrogen compounds	Organonitrogen compounds	Cyclohexylamines	Cyclohexylamines	1.77228	0.825607	0.0246562	0.765152	1.15364	up	995070	656110	585591	590965	3.25789e+06	497284	961350	1.22241e+06	1.60269e+06	1.20972e+06	1.07663e+06	644339	408846	767375	647628	456582	755260	681551	724706	580957	587310	973441	562094
Com_68756_neg	PG 18:1_18:1;O	C42 H79 O11 P	790.525	10.875	789.517	No results	Invalid mass	No results					1.77229	0.825618	0.00901342	0.825758	1.29759	up	143880	807175	472413	270933	270999	493145	276099	296148	355227	573290	659526	128961	60790.4	162573	186720	185334	894300	186250	180277	199278	321113	238036	99421.9
Com_39_neg	Docosahexaenoic acid	C22 H32 O2	328.24	9.942	327.233	Full match	Full match	No results	Lipids and lipid-like molecules	Fatty Acyls	Fatty acids and conjugates	Very long-chain fatty acids	1.7759	0.828554	0.0125879	0.787879	1.15943	up	4.55131e+08	3.12953e+09	2.18741e+09	1.56495e+09	2.17128e+09	2.74588e+09	3.63483e+09	1.90232e+09	1.70777e+09	1.94316e+09	3.15417e+09	6.59018e+08	5.79073e+08	1.02839e+09	5.72245e+08	1.2681e+09	4.08121e+09	7.14337e+08	1.37769e+09	2.44842e+09	4.66806e+08	1.06566e+09	8.48244e+08
Com_13519_pos	Ergosterol	C28 H44 O	396.338	9.879	397.345	No results	No results	Full match	Lipids and lipid-like molecules	Steroids and steroid derivatives	Ergostane steroids	Ergosterols and derivatives	1.77605	0.828676	0.0115668	0.780303	1.09223	up	4.42066e+06	6.30787e+06	5.42736e+06	1.98209e+06	4.43228e+06	1.93895e+06	3.04847e+06	1.65899e+06	1.67218e+06	2.15689e+06	2.15056e+06	1.88467e+06	825408	1.85843e+06	2.09621e+06	2.52004e+06	1.96013e+06	1.86916e+06	1.46474e+06	2.64974e+06	1.58169e+06	2.04529e+06	863173
Com_67854_neg	N1-phenyl-3,3,3-trifluoro-2-(trifluoromethyl)propanamide	C10 H7 F6 N O	278.057	2.053	277.05	Invalid mass	No results	No results					1.77636	0.828926	0.0136293	0.856061	1.26477	up	3.77347e+06	3.63393e+06	3.498e+06	4.52587e+06	4.50463e+06	3.4319e+06	3.88082e+06	4.41214e+06	6.04719e+06	5.21517e+06	2.54191e+06	4.31002e+06	181947	1.91564e+06	3.29982e+06	1.38292e+06	2.7965e+06	4.5806e+06	2.67007e+06	2.94501e+06	1.31867e+06	2.20689e+06	313154
Com_6115_neg	LPE 13:0	C18 H38 N O7 P	411.239	8.08	410.231	No results	Full match	Full match	Lipids and lipid-like molecules	Glycerophospholipids	Glycerophosphoethanolamines	1-acyl-sn-glycero-3-phosphoethanolamines	1.77675	0.829238	0.0232865	0.787879	1.04384	up	1.27493e+07	8.01369e+06	5.63266e+06	8.14837e+06	8.17713e+06	4.62905e+06	2.66194e+06	6.10007e+06	8.27886e+06	4.83397e+06	6.30874e+06	9.06903e+06	266374	3.50999e+06	4.02997e+06	3.23743e+06	2.9677e+06	8.50363e+06	4.78801e+06	4.23815e+06	3.31825e+06	2.13161e+06	316991
Com_4203_neg	2-Methoxyestradiol (2-MeOE2)	C19 H26 O3	302.188	6.483	347.186	No results	No results	Full match	Lipids and lipid-like molecules	Steroids and steroid derivatives	Estrane steroids	Estrogens and derivatives	1.78107	0.832748	0.0115497	0.901515	1.34116	up	7.00982e+07	7.4031e+07	5.14002e+07	7.26992e+07	3.48189e+07	5.86963e+07	5.95136e+07	8.54354e+07	8.86181e+07	5.91316e+07	6.54385e+07	5.42128e+07	4.76599e+06	2.98292e+07	4.04909e+07	2.3675e+07	4.52636e+07	5.34893e+07	6.12797e+07	4.19685e+07	3.12846e+07	5.00617e+07	4.60623e+06
Com_72261_pos	1-(2-furyl)pentane-1,4-dione	C9 H10 O3	188.043	1.461	189.051	Invalid mass	No results	No results					1.78209	0.833574	0.00635818	0.810606	1.11941	up	853644	325966	549728	414945	286906	1.01496e+06	489305	447207	1.07631e+06	767536	989439	365932	296806	489157	298296	259217	389556	369426	399707	350136	355830	509089	334093
Com_18844_neg	17(S)-HpDHA	C22 H32 O4	360.233	7.823	359.226	Invalid mass	No results	No results	Lipids and lipid-like molecules	Fatty Acyls	Fatty acids and conjugates	Very long-chain fatty acids	1.79077	0.840581	0.0141583	0.901515	1.33655	up	1.77464e+07	1.20714e+07	1.30175e+07	1.06329e+07	1.45173e+07	1.51599e+07	1.69034e+07	1.48918e+07	1.72612e+07	1.27997e+07	1.34132e+07	1.15326e+07	306950	8.03353e+06	5.20696e+06	1.19259e+07	9.47416e+06	1.0091e+07	4.4728e+06	3.32269e+06	2.39405e+07	6.91812e+06	1.27856e+06
Com_47800_pos	1-methyl-3-phenyl-1H-pyrazol-5-amine	C10 H11 N3	173.095	4.074	174.103	Full match	No results	No results					1.79734	0.845862	0.012651	0.787879	1.29549	up	4.48963e+06	3.18417e+06	2.82738e+06	2.93897e+06	2.99096e+06	1.51011e+06	2.20525e+06	3.81806e+06	5.18922e+06	3.97248e+06	2.98579e+06	3.16837e+06	170165	3.09113e+06	1.7604e+06	1.04451e+06	3.07346e+06	638369	2.01827e+06	1.36557e+06	1.88641e+06	3.34962e+06	352210
Com_1098_neg	12-oxo Phytodienoic Acid	C18 H28 O3	292.204	7.614	291.197	Full match	No results	No results	Lipids and lipid-like molecules	Fatty Acyls	Eicosanoids	Prostaglandins and related compounds	1.80255	0.850038	0.0249276	0.863636	1.21183	up	1.63476e+08	1.22445e+08	1.49124e+08	1.27032e+08	5.19979e+07	1.25481e+08	1.29544e+08	1.08784e+08	2.02007e+08	1.88894e+08	3.11797e+08	8.63356e+07	6.40111e+06	9.57642e+07	1.17552e+08	1.05935e+08	9.99982e+07	8.95321e+07	1.17475e+08	1.66845e+08	2.50044e+07	9.62637e+07	9.98965e+06
Com_70051_neg	LPA 22:0	C25 H51 O7 P	494.338	10.314	493.331	No results	Full match	No results	Lipids and lipid-like molecules	Glycerophospholipids	Glycerophosphates	1,2-diacylglycerol-3-phosphates	1.80457	0.851658	0.0063752	0.848485	1.20758	up	168132	886439	388708	361818	792595	453147	619331	516551	348112	318109	562359	194034	88856.1	232816	287254	284400	408190	208292	298594	278271	297204	547034	148737
Com_67438_pos	4-(1-adamantyl)-2-methyl-1,3-thiazole	C14 H19 N S	233.126	2.107	234.133	Invalid mass	No results	No results					1.81944	0.863491	0.00255913	0.94697	1.42178	up	1.52346e+07	1.68384e+07	1.30525e+07	1.77432e+07	1.74523e+07	1.02022e+07	1.72004e+07	1.6696e+07	1.90971e+07	1.48958e+07	1.64052e+07	1.5459e+07	1.98513e+06	8.57562e+06	8.18838e+06	7.64097e+06	9.20297e+06	1.25265e+07	8.4316e+06	8.3247e+06	1.07717e+07	1.16869e+07	2.02493e+06
Com_3495_neg	11-keto Testosterone (CRM)	C19 H26 O3	348.194	6.487	347.186	Invalid mass	No results	No results					1.82194	0.865473	0.00771088	0.931818	1.29981	up	7.00982e+07	7.4031e+07	5.14002e+07	7.26992e+07	5.25968e+07	5.86963e+07	5.95136e+07	8.54354e+07	8.86181e+07	5.91316e+07	6.54385e+07	5.42128e+07	4.76751e+06	2.98292e+07	4.04909e+07	2.3675e+07	4.52636e+07	5.34893e+07	6.12797e+07	4.19685e+07	3.12846e+07	5.00617e+07	5.3602e+06
Com_31981_pos	MMH	C16 H27 N5 O4 S2	417.149	1.346	418.156	Full match	No results	No results					1.82984	0.871719	0.00230986	0.856061	1.26082	up	9.34529e+06	8.4307e+06	9.584e+06	1.11518e+07	1.50344e+07	8.87925e+06	2.67294e+07	1.27927e+07	1.76723e+07	1.6103e+07	1.67736e+07	1.29809e+07	1.51414e+07	5.63894e+06	6.27552e+06	5.20537e+06	3.79925e+06	1.35618e+07	7.46025e+06	8.17606e+06	4.21231e+06	6.07575e+06	2.38721e+06
Com_11531_neg	LPG 13:0	C19 H39 O9 P	442.233	8.219	441.226	No results	Full match	No results	Lipids and lipid-like molecules	Glycerophospholipids	Glycerophosphoglycerols	Phosphatidylglycerols	1.83525	0.875977	0.0223584	0.818182	1.15148	up	8.98113e+06	6.92595e+06	7.7108e+06	9.1754e+06	1.27481e+07	1.51629e+07	4.36814e+06	7.83802e+06	9.95272e+06	4.36852e+06	7.19539e+06	1.01014e+07	325506	3.24745e+06	2.72191e+06	6.97723e+06	3.21097e+06	8.8616e+06	5.08553e+06	3.89595e+06	5.00792e+06	6.4542e+06	239646
Com_46997_pos	dihydrotachysterol	C28 H46 O	398.354	8.511	399.362	No results	No results	Full match	Lipids and lipid-like molecules	Steroids and steroid derivatives	Vitamin D and derivatives	Vitamin D and derivatives	1.84023	0.879882	0.0029144	0.848485	1.45295	up	1.45948e+06	1.66197e+06	2.49288e+06	1.92733e+06	4.75174e+06	2.34977e+06	4.01409e+06	3.53782e+06	1.36229e+06	1.48695e+06	2.30173e+06	2.44336e+06	667430	663361	1.52685e+06	1.93843e+06	1.3534e+06	1.90689e+06	1.36475e+06	1.1664e+06	1.18784e+06	1.30056e+06	691819
Com_77200_pos	N-cyclohexyl-N-methyl-6-quinoxalinecarboxamide	C16 H19 N3 O	291.131	4.422	292.139	Invalid mass	No results	No results					1.84488	0.883525	0.00115827	0.878788	1.166	up	228159	504669	242766	347508	246006	171570	219605	193432	412738	337914	147619	418783	74650.2	128740	101086	101787	101634	211159	121180	125201	182489	148426	89557.5
Com_25_pos	7-Ketolithocholic acid	C24 H38 O4	390.276	7.239	413.266	No results	No results	Full match	Lipids and lipid-like molecules	Steroids and steroid derivatives	Bile acids, alcohols and derivatives	Bile acids, alcohols and derivatives	1.85359	0.890324	0.00286403	0.878788	1.2043	up	8.71839e+09	5.3791e+09	4.91493e+09	6.40758e+09	7.35383e+09	2.89353e+09	4.46605e+09	1.01481e+10	4.65574e+09	4.38022e+09	4.22417e+09	4.57059e+09	1.44925e+09	2.78323e+09	1.61311e+09	2.31894e+09	3.25791e+09	2.47893e+09	3.81212e+09	4.06968e+09	7.34829e+09	2.96306e+09	7.31551e+08
Com_51540_neg	Vitamin B2	C17 H20 N4 O6	376.139	5.129	375.132	No results	No results	Full match	Organoheterocyclic compounds	Pteridines and derivatives	Alloxazines and isoalloxazines	Flavins	1.86696	0.90069	0.000540186	0.924242	1.40021	up	296643	379788	393327	270017	426433	340291	259295	275345	454780	330368	392394	123152	273074	154769	125345	49963.5	146912	151776	241713	176081	329248	130940	328374
Com_71749_pos	2-Isobutyl-3-methoxypyrazine	C9 H14 N2 O	166.111	2.012	167.118	Full match	No results	No results					1.86764	0.901218	0.00218055	0.931818	1.55695	up	1.82363e+07	1.43088e+07	1.29307e+07	1.65558e+07	1.35383e+07	9.58393e+06	1.30741e+07	1.54346e+07	2.55703e+07	1.95113e+07	1.80103e+07	1.35928e+07	1.86662e+06	8.59465e+06	9.71641e+06	6.25298e+06	1.07357e+07	1.22955e+07	1.05298e+07	8.32988e+06	8.35521e+06	1.05691e+07	2.40539e+06
Com_33463_neg	Leu-Pro	C11 H20 N2 O3	228.147	5.559	227.139	No results	No results	Full match	Organic acids and derivatives	Carboxylic acids and derivatives	Amino acids, peptides, and analogues	Dipeptides	1.87105	0.903849	0.0387082	0.734848	1.0831	up	3.55493e+06	2.52353e+06	2.22034e+06	2.41674e+06	962355	1.54577e+06	1.28756e+06	1.01114e+06	3.87541e+06	2.801e+06	8.17562e+06	1.40645e+06	654084	1.50935e+06	1.48487e+06	1.27227e+06	1.36645e+06	3.07359e+06	1.40435e+06	1.59483e+06	1.2279e+06	1.8582e+06	857328
Com_53388_pos	N-(5-acetamidopentyl)acetamide	C9 H18 N2 O2	208.121	4.08	209.128	Invalid mass	No results	No results					1.87211	0.904668	0.00525188	0.916667	1.37364	up	4.35024e+06	6.02597e+06	5.69676e+06	1.14604e+07	7.36403e+06	6.57437e+06	3.82704e+06	6.959e+06	9.41977e+06	5.4447e+06	6.34269e+06	5.78777e+06	503464	3.12933e+06	3.59574e+06	3.3643e+06	4.09658e+06	5.51188e+06	4.12358e+06	3.21818e+06	4.2548e+06	4.28414e+06	939399
Com_47243_pos	N-{5-[(dimethylamino)sulfonyl]-2-methylphenyl}cyclohexanecarboxamide	C16 H24 N2 O3 S	324.147	5.645	325.154	Invalid mass	No results	No results					1.87612	0.90775	0.00142271	0.909091	1.56504	up	2.05978e+06	2.20977e+06	2.39084e+06	3.13772e+06	2.4039e+06	2.3662e+06	2.54633e+06	2.70552e+06	2.14242e+06	2.30353e+06	2.02555e+06	2.05119e+06	318265	926682	3.30594e+06	1.66229e+06	758560	1.69883e+06	1.37819e+06	1.12925e+06	763960	905344	389299
Com_70997_pos	N-cyclohexyl-6,7-dimethoxyquinazolin-4-amine	C16 H21 N3 O2	287.164	5.136	288.171	Full match	No results	No results					1.88016	0.910857	0.000337999	0.924242	1.64754	up	3.43319e+06	2.08537e+06	2.1851e+06	2.12027e+06	2.92022e+06	1.63114e+06	3.16483e+06	3.87312e+06	3.41901e+06	3.05236e+06	3.02696e+06	1.7547e+06	596940	1.50814e+06	1.48053e+06	1.57322e+06	2.41392e+06	1.79195e+06	2.40388e+06	1.30774e+06	1.61183e+06	853525	639169
Com_2684_neg	15-OxoEDE	C20 H34 O3	322.25	8.758	321.243	Full match	No results	No results	Lipids and lipid-like molecules	Fatty Acyls	Fatty acids and conjugates	Long-chain fatty acids	1.88026	0.910933	0.00536463	0.939394	1.15087	up	8.65517e+06	8.90812e+06	1.28911e+07	7.8616e+06	1.87431e+07	1.06962e+07	1.66845e+07	1.1617e+07	1.10486e+07	8.36981e+06	1.14949e+07	9.73909e+06	1.04487e+06	7.42032e+06	8.03387e+06	7.31714e+06	6.67371e+06	8.64341e+06	6.35658e+06	2.99385e+06	7.93694e+06	6.40246e+06	1.10458e+06
Com_33835_pos	(9cis)-Retinal	C20 H28 O	302.224	7.7	303.231	Invalid mass	No results	No match	Lipids and lipid-like molecules	Prenol lipids	Retinoids	Retinoids	1.88037	0.911016	0.000604886	0.909091	1.62342	up	1.34037e+07	8.30255e+06	9.84759e+06	1.01792e+07	1.37625e+07	5.50777e+06	1.24297e+07	1.37379e+07	1.64974e+07	1.02876e+07	8.14646e+06	1.13267e+07	3.24808e+06	6.48368e+06	6.64589e+06	5.44931e+06	3.08269e+06	7.63142e+06	8.10568e+06	3.68209e+06	4.59067e+06	8.30122e+06	2.29109e+06
Com_55081_pos	Chlorogenic Acid Methyl Ester	C17 H20 O9	368.11	5.64	369.118	No results	No results	Full match					1.88038	0.911021	4.86517e-06	0.992424	1.824	up	1.70958e+07	1.84162e+07	1.98436e+07	2.60426e+07	2.0541e+07	1.96391e+07	2.28128e+07	2.24554e+07	1.77818e+07	1.91189e+07	1.5107e+07	1.70246e+07	1.20128e+07	9.27401e+06	1.07309e+07	1.37968e+07	7.7211e+06	1.41001e+07	1.14387e+07	9.37259e+06	7.59608e+06	7.96229e+06	5.93934e+06
Com_60563_pos	2-(2-hydroxy-3-methylbutanamido)-4-methylpentanoic acid	C11 H21 N O4	253.131	5.392	254.139	Invalid mass	No results	No results					1.88159	0.91195	0.00200234	0.878788	1.39668	up	4.76653e+06	4.38125e+06	3.69493e+06	4.87407e+06	6.4741e+06	3.25923e+06	2.61309e+06	2.08521e+06	7.60218e+06	5.62822e+06	5.13972e+06	3.40333e+06	795617	1.62931e+06	1.92741e+06	3.55974e+06	1.84146e+06	4.33473e+06	2.52759e+06	2.55482e+06	2.95631e+06	2.84899e+06	910412
Com_4996_neg	N-[2-(6-amino-9H-purin-9-yl)ethyl]-N-(2-furylmethyl)amine	C12 H14 N6 O	258.126	5.542	257.119	Invalid mass	No results	No results					1.88809	0.916931	0.0160109	0.772727	1.12732	up	5.51678e+06	6.30567e+06	6.16083e+06	4.65564e+06	1.041e+07	1.01563e+07	1.36453e+07	8.85761e+06	1.34091e+07	3.89809e+06	5.5583e+06	7.62949e+06	163424	1.11132e+06	7.80053e+06	9.08495e+06	959637	1.1141e+07	2.41539e+06	2.30264e+06	4.9665e+06	3.3408e+06	260704
Com_12426_pos	Sodium cholate	C24 H39 Na O5	430.268	8.057	413.265	No results	No results	Full match	Lipids and lipid-like molecules	Steroids and steroid derivatives	Bile acids, alcohols and derivatives	Trihydroxy bile acids, alcohols and derivatives	1.8885	0.917243	0.0251642	0.818182	1.2141	up	7.61258e+08	2.26867e+08	5.07179e+08	5.75762e+08	5.68613e+08	2.23781e+08	4.03823e+08	6.83503e+08	3.00544e+08	3.67147e+08	3.71148e+08	2.95756e+08	6.14787e+08	2.83391e+08	1.10187e+08	1.67144e+08	5.43317e+06	2.37413e+08	2.24038e+08	1.87393e+07	2.70949e+08	1.65652e+08	4.8881e+08
Com_373_pos	Cytosine	C4 H5 N3 O	111.044	1.395	112.051	Full match	Full match	Full match	Organoheterocyclic compounds	Diazines	Pyrimidines and pyrimidine derivatives	Pyrimidones	1.89181	0.919764	0.00190753	0.871212	1.3012	up	5.26443e+08	7.27525e+08	5.159e+08	7.68337e+08	2.09073e+08	6.83831e+08	4.54311e+08	2.41362e+08	5.03555e+08	3.42766e+08	4.66145e+08	2.0155e+08	1.14566e+08	4.47957e+08	1.47392e+08	2.05414e+08	3.8322e+08	2.46187e+08	3.58898e+08	3.06401e+08	3.81582e+08	2.23578e+08	1.19794e+08
Com_6482_pos	D-Phenylalanine	C9 H11 N O2	165.079	6.194	166.086	No results	No results	Full match	Organic acids and derivatives	Carboxylic acids and derivatives	Amino acids, peptides, and analogues	Phenylalanine and derivatives	1.89346	0.921022	3.27522e-05	0.924242	1.77154	up	6.44682e+07	5.42494e+07	5.16164e+07	7.9826e+07	6.56873e+07	3.13928e+07	6.30303e+07	4.9302e+07	5.76234e+07	5.54157e+07	4.7691e+07	2.75615e+07	2.75342e+07	3.30833e+07	1.79392e+07	1.93728e+07	3.22928e+07	2.56674e+07	2.5254e+07	2.6718e+07	1.76209e+07	4.40513e+07	6.029e+07
Com_25049_pos	2-Methoxyestrone	C19 H24 O3	600.337	4.963	301.176	Invalid mass	No results	No results	Lipids and lipid-like molecules	Steroids and steroid derivatives	Estrane steroids	Estrogens and derivatives	1.89649	0.923334	1.49682e-05	0.962121	1.53813	up	9.32673e+06	9.21712e+06	7.70194e+06	1.05226e+07	1.38943e+07	7.0979e+06	1.16606e+07	1.27026e+07	1.06897e+07	1.01122e+07	1.08512e+07	9.30484e+06	3.46227e+06	2.94087e+06	4.58981e+06	5.80818e+06	6.14949e+06	8.69433e+06	4.0996e+06	4.56919e+06	5.70431e+06	5.83192e+06	4.29247e+06
Com_4774_pos	3-pentadecyl-4,5,6,7-tetrahydrobenzo[d]isoxazol-4-one oxime	C22 H38 N2 O2	362.293	6.849	363.3	Full match	No results	No results					1.897	0.92372	0.0249668	0.810606	1.14876	up	1.07922e+08	8.68433e+06	6.46805e+07	5.59847e+07	5.60288e+07	4.60216e+07	3.51048e+07	4.06486e+07	8.95633e+07	7.79812e+07	5.70038e+07	4.23432e+07	9.9418e+06	1.90439e+07	4.3713e+07	4.67475e+07	2.96669e+07	7.1712e+07	2.02826e+07	3.24503e+07	3.58291e+07	7.98735e+06	8.11116e+06
Com_26659_pos	Ureidosuccinic acid	C5 H8 N2 O5	176.043	1.381	177.05	No results	No results	Full match	Organic acids and derivatives	Carboxylic acids and derivatives	Amino acids, peptides, and analogues	Aspartic acid and derivatives	1.89899	0.925232	0.0206197	0.833333	1.24471	up	2.56262e+07	1.57858e+07	1.68903e+07	2.28498e+07	1.07858e+07	2.94669e+07	1.07425e+07	1.49117e+07	3.33829e+07	1.99431e+07	1.46854e+07	1.75216e+07	428837	9.48918e+06	1.3835e+07	1.46029e+07	8.49505e+06	2.19284e+07	9.94371e+06	6.91244e+06	1.63172e+07	3.4716e+06	605085
Com_2107_pos	Tetranor-12R-HETE	C16 H26 O3	248.177	8.473	249.185	Invalid mass	No results	No results	Lipids and lipid-like molecules	Fatty Acyls	Fatty acids and conjugates	Long-chain fatty acids	1.89927	0.925447	0.00161388	0.901515	1.45225	up	3.27649e+07	2.36616e+07	2.44135e+07	1.98645e+07	2.31555e+07	2.22194e+07	1.33591e+07	1.7599e+07	2.3239e+07	2.35193e+07	1.67166e+07	1.47574e+07	3.21564e+06	1.84065e+07	1.46336e+07	8.91406e+06	2.36183e+07	1.28193e+07	7.86681e+06	5.80436e+06	1.17686e+07	1.33222e+07	3.01938e+06
Com_13944_neg	15-Deoxy-δ12,14 -Prostaglandin J2	C20 H28 O3	338.192	8.966	337.185	Invalid mass	No results	No results	Lipids and lipid-like molecules	Fatty Acyls	Eicosanoids	Prostaglandins and related compounds	1.89954	0.925651	0.00537388	0.840909	1.15666	up	1.16621e+07	4.10593e+06	1.70344e+07	1.87353e+07	1.70468e+07	1.17102e+07	1.7659e+07	1.44104e+07	1.47203e+07	9.29648e+06	2.45362e+07	4.52702e+06	3.90944e+06	8.32549e+06	6.99184e+06	2.90875e+06	1.29499e+07	7.26478e+06	1.15917e+07	1.84427e+07	1.03936e+07	2.80412e+06	2.30554e+06
Com_67812_pos	N-(4-fluorophenyl)-N'-(2-piperidinophenyl)urea	C18 H20 F N3 O	335.139	5.68	336.146	Invalid mass	No results	No results					1.90135	0.927027	0.000238412	0.992424	1.66996	up	5.6484e+06	6.08463e+06	6.55624e+06	8.60436e+06	6.78665e+06	6.48869e+06	7.53725e+06	7.41919e+06	5.87503e+06	6.31682e+06	4.99129e+06	5.62485e+06	910752	3.0641e+06	3.54546e+06	4.5584e+06	2.55102e+06	4.6586e+06	3.77931e+06	3.09667e+06	2.50972e+06	2.63071e+06	4.55772e+06
Com_3985_neg	Imidazoleacetic acid	C5 H6 N2 O2	126.042	3.233	125.035	Invalid mass	No results	No results	Organoheterocyclic compounds	Azoles	Imidazoles	Imidazolyl carboxylic acids and derivatives	1.90961	0.933279	0.00686504	0.901515	1.11517	up	5.09996e+07	7.50238e+07	4.97549e+07	6.23264e+07	2.90226e+07	7.32274e+07	4.35383e+07	3.57619e+07	5.89923e+07	3.80895e+07	5.92231e+07	2.95485e+07	2.98746e+06	2.21155e+07	2.72483e+07	4.14726e+07	2.61579e+07	4.29812e+07	2.62777e+07	2.13029e+07	5.81355e+07	2.60041e+07	4.79844e+06
Com_33732_pos	ethyl 1-(4-acetyl-2-aminophenyl)piperidine-4-carboxylate	C16 H22 N2 O3	290.163	5.305	291.17	Full match	No results	No results					1.91009	0.933644	0.01624	0.939394	1.14207	up	1.16788e+07	9.34805e+06	9.34918e+06	9.52108e+06	9.60937e+06	1.52693e+07	1.07016e+07	9.53155e+06	3.66462e+06	1.15594e+07	9.2937e+06	8.59127e+06	2.23595e+06	7.36403e+06	6.08483e+06	4.70494e+06	7.31585e+06	8.67294e+06	2.08763e+06	6.19492e+06	6.59351e+06	187065	2.52082e+06
Com_30491_neg	LPG 15:1	C21 H41 O9 P	468.249	9.067	467.242	No results	Full match	No results	Lipids and lipid-like molecules	Glycerophospholipids	Glycerophosphoglycerols	Phosphatidylglycerols	1.91235	0.935344	0.00248357	0.863636	1.09006	up	799106	2.19335e+06	1.08969e+06	1.70426e+06	2.33363e+06	1.45961e+06	1.22525e+06	1.21513e+06	813208	793124	1.61742e+06	474582	148873	302399	388906	577428	722537	449500	418709	430942	3.13908e+06	1.46149e+06	181464
Com_25172_pos	3-(dimethylamino)-1-[4-(phenylsulfonyl)phenyl]prop-2-en-1-one	C17 H17 N O3 S	315.092	3.435	316.1	Full match	No results	No results					1.9218	0.942461	0.00665746	0.833333	1.27302	up	9.19731e+07	5.69581e+07	6.58336e+07	4.48877e+07	8.4477e+07	7.41582e+07	4.99025e+07	5.76081e+07	5.39891e+07	4.15333e+07	3.58134e+07	5.10087e+07	3.17194e+06	9.65768e+06	2.53192e+07	4.93906e+07	1.61547e+07	5.11403e+07	2.27509e+07	2.70759e+07	9.67062e+07	1.72085e+07	3.43673e+06
Com_11_neg	Cholic acid	C24 H40 O5	408.287	6.752	407.28	Full match	Full match	Full match	Lipids and lipid-like molecules	Steroids and steroid derivatives	Bile acids, alcohols and derivatives	Trihydroxy bile acids, alcohols and derivatives	1.92223	0.942784	0.000437347	0.939394	1.48282	up	3.14766e+10	1.09741e+10	2.01317e+10	1.57732e+10	2.53943e+10	1.36005e+10	3.46278e+10	2.8569e+10	1.7044e+10	2.07112e+10	1.6339e+10	1.26984e+10	3.4286e+09	1.04051e+10	1.24606e+10	1.04428e+10	9.75009e+09	1.11869e+10	1.29514e+10	1.21162e+10	1.57259e+10	1.07708e+10	1.12273e+10
Com_1325_pos	Styrene	C8 H8	104.063	8.104	105.07	No results	No results	Full match	Benzenoids	Benzene and substituted derivatives	Styrenes	Styrenes	1.92796	0.947077	7.63191e-05	0.94697	1.6258	up	3.39689e+08	1.40865e+08	2.49815e+08	1.96939e+08	2.99054e+08	1.69147e+08	1.5657e+08	3.00654e+08	2.06068e+08	1.97578e+08	1.50067e+08	1.64142e+08	8.14404e+07	8.98936e+07	1.06255e+08	1.10074e+08	1.33731e+08	1.79534e+08	1.25063e+08	1.32044e+08	7.07591e+07	1.14858e+08	5.3858e+07
Com_73846_pos	L-cysteine	C3 H7 N O2 S	121.02	5.666	122.028	No results	No results	Full match	Organic acids and derivatives	Carboxylic acids and derivatives	Amino acids, peptides, and analogues	Cysteine and derivatives	1.93125	0.949533	4.49875e-05	0.984848	1.74033	up	949839	1.10934e+06	1.05834e+06	1.49887e+06	1.23733e+06	1.16054e+06	1.37417e+06	1.15394e+06	1.00652e+06	1.06878e+06	831542	970659	574704	558639	589535	814411	465096	779368	631155	557633	406719	479624	204675
Com_5326_pos	4-oxo-5-phenylpentanoic acid	C11 H12 O3	209.106	4.882	210.113	Invalid mass	No results	No results					1.93238	0.950382	0.00585072	0.886364	1.23852	up	1.57465e+07	6.57065e+07	4.75434e+07	5.74464e+07	7.08667e+07	4.31392e+07	6.17523e+07	7.93796e+07	6.968e+07	6.17781e+07	5.56652e+07	4.92204e+07	5.1288e+06	2.22917e+07	2.78344e+07	3.30636e+07	2.45495e+07	4.8929e+07	2.75313e+07	3.13045e+07	4.49574e+07	3.31386e+07	6.97972e+06
Com_14370_pos	4-Methylvaleric Acid	C6 H12 O2	116.084	1.309	134.118	No results	No results	Full match	Lipids and lipid-like molecules	Fatty Acyls	Fatty acids and conjugates	Hydroxy fatty acids	1.93467	0.952086	0.00836094	0.833333	1.41922	up	3.70665e+06	4.66815e+06	8.82268e+06	7.70336e+06	4.96329e+06	1.84662e+06	2.45983e+06	5.89952e+06	1.71203e+07	1.40588e+07	1.22518e+07	3.21696e+06	5.24938e+06	1.58995e+06	2.22283e+06	1.21931e+06	1.72386e+06	3.34004e+06	2.28421e+06	806141	801468	956247	2.36736e+07
Com_44102_pos	5α-Tetrahydrocortisol	C21 H34 O5	754.469	7.973	755.477	Invalid mass	No results	No results	Lipids and lipid-like molecules	Steroids and steroid derivatives	Hydroxysteroids	21-hydroxysteroids	1.9452	0.959919	0.00143837	0.871212	1.25732	up	6.04341e+06	1.63198e+06	5.16851e+06	3.59178e+06	1.60884e+06	2.59661e+06	3.07591e+06	5.41842e+06	4.3328e+06	3.13914e+06	2.93205e+06	1.4652e+06	2.24165e+06	1.19499e+06	2.17322e+06	2.71298e+06	2.40697e+06	1.76613e+06	2.4024e+06	1.766e+06	812349	2.14764e+06	1.08502e+06
Com_6001_pos	o-Toluic Acid	C8 H8 O2	136.053	7.438	137.06	No results	No results	Full match					1.9555	0.967541	2.6134e-05	0.977273	1.79484	up	4.03369e+07	3.37448e+07	3.23786e+07	3.72859e+07	5.60544e+07	3.35905e+07	3.73034e+07	5.69341e+07	3.58568e+07	2.32427e+07	3.4704e+07	3.23871e+07	9.90065e+06	1.56639e+07	2.24054e+07	1.45456e+07	1.90183e+07	2.51828e+07	2.31798e+07	2.18973e+07	1.91901e+07	2.17498e+07	9.98193e+06
Com_13144_neg	Prostaglandin A1 ethyl ester	C22 H36 O4	346.251	8.789	345.243	Invalid mass	No results	No results	Lipids and lipid-like molecules	Fatty Acyls	Eicosanoids	Prostaglandins and related compounds	1.96372	0.973592	0.00494825	0.893939	1.36434	up	2.09212e+07	1.93579e+07	2.09675e+07	2.72823e+07	1.75879e+07	1.45338e+07	2.60875e+07	1.92036e+07	1.97509e+07	2.27236e+07	3.95197e+07	9.39949e+06	1.34089e+06	1.55033e+07	2.17361e+07	1.96022e+07	1.75485e+07	1.10184e+07	6.22771e+06	1.63875e+07	6.83906e+06	1.01062e+07	2.02684e+06
Com_17376_pos	ANK	C13 H25 N5 O5	313.175	4.871	314.182	Invalid mass	No results	No results					1.96907	0.977516	0.0241153	0.772727	1.21325	up	1.49409e+07	7.33131e+06	1.01116e+07	9.93548e+06	4.62389e+06	3.77024e+06	6.80598e+06	8.28369e+06	2.48778e+07	4.94e+06	1.32107e+07	4.82469e+06	246393	4.66325e+06	7.55775e+06	2.59077e+06	6.13051e+06	7.22612e+06	6.688e+06	1.17868e+07	1.67781e+06	5.55053e+06	1.35235e+06
Com_7410_neg	(±)7(8)-DiHDPA	C22 H34 O4	362.246	7.699	361.239	Full match	No results	No results					1.97009	0.978261	0.00981558	0.984848	1.41973	up	3.0507e+07	2.57003e+07	2.473e+07	2.80411e+07	4.01289e+07	2.67604e+07	1.8859e+07	2.84369e+07	3.18286e+07	2.12286e+07	2.75065e+07	2.04766e+07	756156	1.49751e+07	1.86336e+07	1.94259e+07	1.63781e+07	1.76948e+07	1.50834e+07	1.71598e+07	1.32847e+07	1.22528e+07	2.06371e+06
Com_1438_neg	15-keto Prostaglandin A1	C20 H30 O4	334.214	6.027	379.213	Full match	No results	Full match	Lipids and lipid-like molecules	Fatty Acyls	Eicosanoids	Prostaglandins and related compounds	1.97211	0.979738	0.0121609	0.94697	1.38528	up	1.1458e+08	1.33739e+08	1.04353e+08	1.31413e+08	1.19326e+08	1.01936e+08	6.76569e+07	1.35897e+08	1.44822e+08	1.85178e+08	1.67034e+08	1.01548e+08	3.94042e+06	7.54003e+07	8.96342e+07	8.20032e+07	6.54315e+07	6.23074e+07	6.97943e+07	9.2991e+07	4.53747e+07	8.37162e+07	5.57872e+06
Com_18729_pos	Homo-Gamma-Linolenic Acid (C20:3)	C20 H34 O2	306.256	8.738	307.263	No results	No results	Full match	Lipids and lipid-like molecules	Fatty Acyls	Fatty acids and conjugates	Long-chain fatty acids	1.97308	0.980452	3.20027e-06	0.977273	1.40735	up	6.99147e+06	5.13684e+06	5.5472e+06	6.51327e+06	6.79696e+06	4.09216e+06	8.68572e+06	6.66845e+06	4.00165e+06	5.46613e+06	4.86107e+06	3.80541e+06	2.10767e+06	2.84425e+06	2.20387e+06	5.10446e+06	3.46486e+06	3.29669e+06	3.36834e+06	2.70365e+06	2.41409e+06	2.71358e+06	1.77916e+06
Com_2638_neg	19(R)-Hydroxy prostaglandin A2	C20 H30 O5	350.209	6.3	349.202	Full match	No results	No results	Lipids and lipid-like molecules	Fatty Acyls	Eicosanoids	Prostaglandins and related compounds	1.98208	0.987013	0.00665268	0.939394	1.35447	up	9.42145e+07	9.5692e+07	4.77799e+07	7.26233e+07	6.96203e+07	4.66546e+07	5.78887e+07	9.88975e+07	5.47126e+07	7.78863e+07	1.06063e+08	4.80826e+07	4.56226e+06	4.28032e+07	4.02199e+07	3.15584e+07	4.72064e+07	4.97473e+07	5.33775e+07	4.68794e+07	3.72238e+07	4.61336e+07	4.64145e+06
Com_22824_pos	N-P-Coumaroyl Spermidine	C16 H25 N3 O2	291.194	5.365	292.202	No results	No results	Full match	Phenylpropanoids and polyketides	Cinnamic acids and derivatives	Hydroxycinnamic acids and derivatives	Coumaric acids and derivatives	1.9845	0.988773	0.0018329	0.878788	1.67464	up	5.21134e+06	4.86443e+06	3.82534e+06	7.46416e+06	3.52569e+06	3.78926e+06	3.87663e+06	4.18259e+06	8.41248e+06	5.09703e+06	5.61466e+06	2.12113e+06	1.00414e+07	1.36192e+06	2.07889e+06	3.54624e+06	421013	4.16874e+06	945036	967200	1.17137e+06	1.04645e+06	2.83974e+06
Com_6289_pos	Progesterone	C21 H30 O2	314.224	8.107	315.231	Full match	No results	Full match	Lipids and lipid-like molecules	Steroids and steroid derivatives	Pregnane steroids	Gluco/mineralocorticoids, progestogins and derivatives	2.00624	1.0045	2.42401e-05	0.94697	1.64121	up	6.98134e+07	2.33704e+07	4.47819e+07	4.39264e+07	5.3008e+07	3.04929e+07	3.7499e+07	6.47394e+07	4.82148e+07	4.27015e+07	3.31287e+07	2.8428e+07	1.86331e+07	1.94072e+07	2.61248e+07	2.48015e+07	2.25299e+07	3.57577e+07	2.05356e+07	2.40485e+07	1.49511e+07	1.86175e+07	1.35175e+07
Com_26582_pos	5-Hydroxyindole	C8 H7 N O	133.053	7.42	134.06	No results	No results	Full match	Organoheterocyclic compounds	Indoles and derivatives	Hydroxyindoles	Hydroxyindoles	2.01498	1.01077	4.41024e-05	0.954545	1.67223	up	1.8439e+07	9.18671e+06	1.14796e+07	9.27169e+06	9.63077e+06	7.32899e+06	6.74506e+06	1.25759e+07	1.60974e+07	1.26925e+07	1.32063e+07	6.97087e+06	2.64611e+06	6.28936e+06	5.28838e+06	6.91917e+06	7.24851e+06	7.21934e+06	5.72222e+06	4.775e+06	7.37081e+06	5.21921e+06	2.90143e+06
Com_37802_neg	13,14-dihydro Prostaglandin F1α	C20 H38 O5	412.259	10.609	393.241	Invalid mass	No results	No results	Lipids and lipid-like molecules	Fatty Acyls	Eicosanoids	Prostaglandins and related compounds	2.01748	1.01255	0.0176594	0.780303	1.072	up	219866	1.43221e+06	1.47456e+06	821802	829933	942933	4.49382e+06	1.554e+06	1.24338e+06	1.4756e+06	2.20023e+06	1.94866e+06	95298.3	239680	352295	2.86252e+06	708855	244196	399972	911261	526552	599647	134936
Com_75297_pos	3-Hydroxy-3-methylbutanoic acid	C5 H10 O3	118.053	4.069	254.139	Invalid mass	No results	No results	Lipids and lipid-like molecules	Fatty Acyls	Fatty acids and conjugates	Hydroxy fatty acids	2.0185	1.01328	0.00412663	0.886364	1.48322	up	2.28802e+06	2.28209e+06	1.24842e+06	2.71716e+06	2.19049e+06	1.13007e+06	2.43259e+06	2.44662e+06	1.96798e+06	2.42779e+06	2.67538e+06	1.53045e+06	146861	2.51879e+06	1.06744e+06	888586	1.17216e+06	1.66787e+06	1.06588e+06	1.14784e+06	968789	541089	150649
Com_103_neg	ST 24:2;O4	C24 H38 O4	390.277	7.267	389.27	No results	Full match	Full match					2.01867	1.0134	0.00101686	0.878788	1.262	up	1.46256e+09	8.7902e+08	7.03832e+08	1.1049e+09	1.12645e+09	5.01889e+08	6.34215e+08	5.89616e+08	7.28423e+08	5.47104e+08	7.811e+08	5.6224e+08	1.24156e+08	1.85038e+08	2.25395e+08	4.04161e+08	5.83848e+08	3.41494e+08	1.60536e+08	5.70647e+08	1.12911e+09	3.91198e+08	2.17817e+08
Com_1422_pos	PC 17:1_17:1	C42 H80 N O8 P	757.56	9.459	758.567	No results	Full match	No results					2.02293	1.01645	0.0182305	0.80303	1.10709	up	4.83053e+08	5.32352e+08	4.26317e+08	6.25746e+08	1.42236e+08	7.30899e+08	1.58766e+09	9.10926e+08	4.96311e+08	1.20405e+09	7.63599e+08	5.05012e+08	4.90855e+07	4.65319e+08	6.21108e+08	4.46642e+08	4.39413e+08	2.30093e+08	6.09843e+08	2.00536e+08	1.17032e+08	5.05761e+08	7.2093e+07
Com_13191_neg	N-Acetylphenylalanine	C11 H13 N O3	225.1	5.509	224.093	No results	Invalid mass	No results	Organic acids and derivatives	Carboxylic acids and derivatives	Amino acids, peptides, and analogues	Phenylalanine and derivatives	2.03928	1.02806	0.000255607	0.984848	1.67258	up	3.67385e+06	4.87353e+06	2.69451e+06	3.20355e+06	3.85707e+06	2.77008e+06	3.25759e+06	2.49715e+06	3.95802e+06	3.23613e+06	4.9089e+06	2.70587e+06	387964	1.59074e+06	1.81487e+06	1.98314e+06	1.72995e+06	2.02695e+06	2.09191e+06	1.96565e+06	1.73688e+06	1.95841e+06	833432
Com_2042_neg	Arachidonic acid	C20 H32 O2	304.24	10.153	303.232	Full match	No results	Full match	Lipids and lipid-like molecules	Fatty Acyls	Fatty acids and conjugates	Long-chain fatty acids	2.04074	1.02909	0.00619518	0.848485	1.05856	up	2.41056e+07	6.20702e+07	5.40224e+07	4.55128e+07	1.45854e+08	6.94106e+07	2.03599e+08	8.73152e+07	6.9156e+07	5.70916e+07	8.12165e+07	3.94476e+07	3.69357e+07	1.82728e+07	4.66953e+07	8.60414e+07	4.67702e+07	3.69907e+07	3.06798e+07	4.12213e+07	2.02351e+07	2.81997e+07	4.92739e+07
Com_7275_pos	Androstenedione	C19 H26 O2	286.193	8.107	287.2	Full match	Full match	Full match	Lipids and lipid-like molecules	Steroids and steroid derivatives	Androstane steroids	Androgens and derivatives	2.04301	1.03069	2.71531e-05	0.954545	1.66971	up	6.83066e+07	2.13598e+07	4.98948e+07	3.5205e+07	5.14498e+07	2.82794e+07	3.11717e+07	5.38134e+07	4.29548e+07	3.36611e+07	3.33639e+07	2.66881e+07	1.80124e+07	1.32664e+07	2.40145e+07	2.08457e+07	1.6581e+07	3.13999e+07	2.14344e+07	1.78073e+07	1.32932e+07	1.86511e+07	1.80054e+07
Com_11711_pos	N-cyclohexyl-2-(3-methyl-5-isoxazolyl)benzamide	C17 H20 N2 O2	284.149	5.114	285.156	Invalid mass	No results	No results					2.04969	1.0354	0.000380099	0.909091	1.49164	up	1.31517e+07	9.87667e+06	1.10073e+07	1.32882e+07	3.58875e+07	7.30657e+06	1.66756e+07	1.83182e+07	1.25333e+07	1.15653e+07	1.93749e+07	1.32693e+07	8.27852e+06	8.25427e+06	4.42389e+06	6.20075e+06	8.12732e+06	8.45962e+06	5.0967e+06	5.24948e+06	5.36387e+06	1.09046e+07	6.31117e+06
Com_58366_pos	L-Tryptophan	C11 H12 N2 O2	204.09	4.916	205.098	Full match	Full match	Full match	Organoheterocyclic compounds	Indoles and derivatives	Indolyl carboxylic acids and derivatives	Indolyl carboxylic acids and derivatives	2.06475	1.04597	0.000313117	0.909091	1.64336	up	5.61312e+06	4.9051e+06	3.40853e+06	4.82188e+06	9.15081e+06	3.48398e+06	4.88073e+06	1.00811e+07	7.6668e+06	6.8402e+06	5.82417e+06	4.40238e+06	1.06629e+06	1.6809e+06	3.65683e+06	2.31778e+06	3.04951e+06	5.79259e+06	3.62718e+06	1.60505e+06	3.34625e+06	2.98732e+06	1.69632e+06
Com_77453_pos	N1-[4-(trifluoromethyl)phenyl]-2-phenylbutanamide	C17 H16 F3 N O	307.113	3.242	308.121	Invalid mass	No results	No results					2.06791	1.04818	0.00392734	0.871212	1.41807	up	450838	333092	228452	191081	334397	131470	380534	373834	483114	459903	174488	279864	19311.3	124585	130342	140994	123326	244878	188538	197265	228369	128545	62113.9
Com_852_neg	PG 4:0_14:0	C24 H47 O10 P	526.291	9.594	525.284	No results	Full match	No results					2.07117	1.05045	0.0198929	0.765152	1.08511	up	2.48709e+06	1.19957e+07	1.28262e+07	1.00288e+07	4.69992e+06	1.31569e+07	5.3198e+06	1.77177e+07	1.18917e+07	7.306e+06	2.34123e+07	4.51186e+06	193691	5.6911e+06	3.62105e+06	1.30148e+06	1.26176e+07	1.76824e+06	5.39043e+06	7.45886e+06	1.53379e+07	5.35627e+06	400421
Com_5_neg	Deoxycholic acid	C24 H40 O4	392.292	8.134	391.285	Full match	Full match	Full match	Lipids and lipid-like molecules	Steroids and steroid derivatives	Bile acids, alcohols and derivatives	Dihydroxy bile acids, alcohols and derivatives	2.07408	1.05247	0.000316198	0.954545	1.64825	up	4.85015e+10	1.8392e+10	3.18198e+10	2.825e+10	4.19087e+10	2.78408e+10	2.47376e+10	3.91545e+10	2.94902e+10	2.79816e+10	2.57572e+10	1.8948e+10	5.77155e+09	8.66271e+09	1.71585e+10	2.1425e+10	1.44106e+10	2.51096e+10	1.91395e+10	2.2024e+10	8.66911e+09	1.48533e+10	4.67563e+09
Com_38428_pos	2-(3,4-dimethoxyphenyl)ethanamine	C10 H15 N O2	181.11	6.213	182.118	No results	No results	Full match					2.07618	1.05393	0.000248894	0.931818	1.49466	up	2.08555e+06	1.56152e+06	1.72324e+06	1.47605e+06	1.4361e+06	897397	1.30741e+06	4.58641e+06	2.44369e+06	2.12737e+06	1.82194e+06	1.32093e+06	1.02351e+06	750644	957887	679306	667520	858582	846982	940252	876286	1.48201e+06	875532
Com_24457_pos	NSI-189	C22 H30 N4 O	366.24	6.456	389.23	No results	No results	Full match	Organoheterocyclic compounds	Pyridines and derivatives	Pyridinecarboxylic acids and derivatives	Pyridinecarboxylic acids and derivatives	2.07881	1.05576	0.00101292	0.954545	1.49849	up	4.04734e+07	2.42776e+07	3.25435e+07	5.69612e+07	3.31434e+07	2.41085e+07	3.67162e+07	3.72408e+07	4.0817e+07	5.67742e+07	5.74265e+07	3.23836e+07	3.17044e+06	2.12984e+07	1.68219e+07	1.61282e+07	2.34609e+07	1.26071e+07	3.05348e+07	1.84727e+07	1.58848e+07	3.13703e+07	9.02101e+06
Com_10094_neg	1-methyl-N-(4-piperidinophenyl)-1H-imidazole-4-sulfonamide	C15 H20 N4 O2 S	320.138	5.742	319.131	Invalid mass	No results	No results					2.08029	1.05679	0.00480933	0.969697	1.43252	up	2.37452e+07	2.09995e+07	1.67977e+07	2.1869e+07	1.27674e+07	2.00295e+07	1.79585e+07	1.64857e+07	2.1035e+07	1.91286e+07	1.89539e+07	1.09087e+06	1.17519e+06	1.25437e+07	1.11049e+07	9.44182e+06	1.47229e+07	5.53337e+06	1.28268e+07	1.58537e+07	1.34285e+07	1.08434e+07	1.4386e+06
Com_5058_pos	7-Ketocholesterol	C27 H44 O2	400.336	8.54	423.325	No results	No results	Full match	Lipids and lipid-like molecules	Steroids and steroid derivatives	Cholestane steroids	Cholesterols and derivatives	2.08626	1.06092	0.00604509	0.848485	1.32446	up	2.5177e+08	1.54975e+08	1.92303e+08	1.09808e+08	8.48686e+07	1.13624e+08	7.85356e+07	9.39713e+07	4.50466e+07	1.02722e+08	5.09269e+07	5.16708e+07	6.65407e+06	6.66485e+07	6.55873e+07	3.92901e+07	1.51645e+08	7.97143e+07	3.83438e+07	3.6924e+07	4.68679e+07	5.95825e+07	2.5629e+07
Com_37368_pos	Prostaglandin I2	C20 H32 O5	352.224	5.795	353.231	No results	Full match	Full match	Lipids and lipid-like molecules	Fatty Acyls	Eicosanoids	Prostaglandins and related compounds	2.09133	1.06442	0.0106503	0.886364	1.25779	up	2.11929e+07	1.62007e+07	1.33022e+07	1.83683e+07	2.74275e+06	1.1446e+07	1.88101e+07	2.6936e+07	2.84488e+07	2.4054e+07	2.2199e+07	1.31891e+07	4.51746e+06	1.33147e+07	9.72203e+06	9.14514e+06	9.18188e+06	1.31433e+07	9.47981e+06	4.5824e+06	8.82937e+06	9.15732e+06	1.99489e+06
Com_14_neg	Elaidic acid	C18 H34 O2	282.256	10.73	281.248	Full match	No results	No results	Lipids and lipid-like molecules	Fatty Acyls	Fatty acids and conjugates	Long-chain fatty acids	2.09287	1.06548	0.0176159	0.810606	1.08477	up	6.04532e+08	6.71372e+09	4.58458e+09	2.7057e+09	3.11696e+09	4.70261e+09	7.62354e+09	3.40779e+09	2.23566e+09	3.12319e+09	6.74094e+09	2.18728e+09	5.71981e+08	1.68732e+09	2.28217e+09	2.72899e+09	5.11651e+09	1.09701e+09	2.4236e+09	3.4004e+09	2.59988e+08	1.25028e+09	7.42282e+08
Com_2313_neg	trans-10-Heptadecenoic Acid	C17 H32 O2	268.24	10.275	267.233	Full match	No results	No results	Lipids and lipid-like molecules	Fatty Acyls	Fatty acids and conjugates	Long-chain fatty acids	2.09719	1.06846	0.0021437	0.871212	1.29689	up	6.88619e+06	4.38101e+07	3.20948e+07	2.19265e+07	3.23878e+07	2.84278e+07	4.32844e+07	3.13503e+07	1.95546e+07	2.20117e+07	3.89912e+07	1.33254e+07	4.76876e+06	1.09472e+07	1.33134e+07	1.51032e+07	3.39521e+07	9.21565e+06	1.87727e+07	2.03384e+07	6.61909e+06	1.37416e+07	6.73611e+06
Com_26897_pos	Cyclohexaneacetic acid	C8 H14 O2	142.1	5.201	160.134	No results	No results	Full match	Organic acids and derivatives	Carboxylic acids and derivatives	Carboxylic acids	Carboxylic acids	2.10923	1.07671	0.000339306	0.94697	1.68072	up	1.05756e+07	1.14559e+07	7.68153e+06	8.87211e+06	1.18108e+07	4.7662e+06	9.71843e+06	1.19259e+07	1.5152e+07	1.22567e+07	1.11818e+07	4.5378e+06	4.12972e+06	6.38238e+06	4.99153e+06	3.36994e+06	6.44884e+06	4.74341e+06	6.25704e+06	6.24463e+06	6.71429e+06	4.93035e+06	934365
Com_13777_pos	Biocytin	C16 H28 N4 O4 S	372.183	8.489	373.191	Full match	No results	No results	Organic acids and derivatives	Carboxylic acids and derivatives	Amino acids, peptides, and analogues	L-alpha-amino acids	2.11672	1.08183	0.00276642	0.94697	1.53068	up	2.40485e+07	1.24143e+07	1.43592e+07	1.40973e+07	1.95782e+07	1.0168e+07	1.01586e+07	1.61763e+07	1.66561e+07	1.49313e+07	1.52424e+07	1.14319e+07	744040	8.55343e+06	1.17068e+07	7.98392e+06	7.86611e+06	1.3169e+07	7.2825e+06	6.48088e+06	3.39288e+06	6.2526e+06	1.63176e+06
Com_190_neg	16-Hydroxyhexadecanoic acid	C16 H32 O3	254.225	9.83	253.217	Invalid mass	No results	No match	Lipids and lipid-like molecules	Fatty Acyls	Fatty acids and conjugates	Long-chain fatty acids	2.12835	1.08974	0.000581457	0.871212	1.23679	up	6.10472e+07	2.58852e+08	2.16188e+08	1.39173e+08	1.45738e+08	1.36716e+08	2.64337e+08	1.87002e+08	1.55907e+08	1.11674e+08	2.75801e+08	5.23509e+07	3.59825e+07	6.49286e+07	5.33897e+07	7.45035e+07	2.21354e+08	5.04792e+07	1.41827e+08	1.00904e+08	4.69545e+07	8.70947e+07	7.09728e+07
Com_64258_neg	ST 28:1;O;S	C28 H48 O4 S	480.327	9.24	479.32	No results	Full match	No results					2.12921	1.09031	0.00674081	0.840909	1.31458	up	1.11548e+06	272851	439689	227486	179173	244473	176174	167087	221579	156256	230151	62284.5	122123	108022	176561	60058.1	314537	80435.1	148961	141361	144123	336883	62230.5
Com_71312_pos	SM 9:1;2O/36:1	C50 H99 N2 O6 P	854.732	11.414	855.739	No results	Invalid mass	No results					2.14328	1.09982	0.00171856	0.856061	1.0079	up	1.95785e+06	2.09373e+06	2.57711e+06	4.35688e+06	4.69586e+06	2.61572e+06	1.84479e+06	1.08497e+06	1.77188e+06	1.08668e+06	1.01752e+06	1.04535e+06	548646	1.26689e+06	1.07351e+06	1.22034e+06	917251	1.15438e+06	1.34544e+06	1.03519e+06	1.06459e+06	1.49734e+06	608245
Com_7993_pos	DL-m-Tyrosine	C9 H11 N O3	181.074	1.442	182.081	No results	No results	Full match	Organic acids and derivatives	Carboxylic acids and derivatives	Amino acids, peptides, and analogues	Phenylalanine and derivatives	2.15766	1.10947	1.96072e-05	0.969697	1.82762	up	6.58286e+07	4.85157e+07	5.41998e+07	6.04175e+07	6.7076e+07	3.68227e+07	6.34661e+07	6.46836e+07	1.01972e+08	7.66826e+07	7.20729e+07	4.34675e+07	1.15186e+07	3.67217e+07	3.9674e+07	2.192e+07	3.37799e+07	2.37598e+07	3.83169e+07	2.68934e+07	3.10041e+07	3.76034e+07	1.51947e+07
Com_12785_pos	All trans retinal	C20 H28 O	284.214	7.699	285.221	Full match	No results	Full match	Lipids and lipid-like molecules	Prenol lipids	Retinoids	Retinoids	2.16074	1.11152	7.15744e-05	0.94697	1.51871	up	1.79438e+07	1.07348e+07	1.17131e+07	1.63944e+07	2.05266e+07	7.37721e+06	8.89092e+06	1.5546e+07	1.27753e+07	9.69558e+06	9.08532e+06	1.09482e+07	2.46831e+06	5.09285e+06	4.96344e+06	5.86895e+06	6.78177e+06	7.60696e+06	8.27351e+06	6.37255e+06	4.49325e+06	5.68422e+06	2.47369e+06
Com_76361_pos	1-[(3,5-dimethylisoxazol-4-yl)sulfonyl]piperidine	C10 H16 N2 O3 S	206.131	4.91	207.138	Invalid mass	No results	No results					2.1698	1.11756	0.000903083	0.939394	1.45408	up	1.60205e+06	1.08714e+06	1.2025e+06	1.60178e+06	1.52452e+06	811703	1.3031e+06	1.71521e+06	1.83947e+06	1.64371e+06	1.62257e+06	945306	124283	917312	671763	596346	827743	1.32576e+06	604221	336683	877111	635230	159282
Com_10954_neg	5-Aminosalicylic Acid	C7 H7 N O3	153.043	5.361	351.085	No results	No results	Full match	Benzenoids	Benzene and substituted derivatives	Benzoic acids and derivatives	Aminobenzoic acids	2.17018	1.11781	0.00326401	0.886364	1.47268	up	1.04282e+07	7.77057e+06	1.22192e+07	9.07845e+06	8.40828e+06	2.00171e+07	1.25004e+07	1.62888e+07	8.24e+06	5.43451e+06	1.85113e+07	4.41912e+06	3.51292e+06	2.48829e+06	480495	7.26208e+06	3.54549e+06	5.23694e+06	9.28408e+06	7.98227e+06	5.68457e+06	1.06666e+07	4.23127e+06
Com_2779_neg	LPE O-18:1	C23 H48 N O6 P	465.322	10.647	464.315	No results	Full match	No results					2.18066	1.12476	0.00890734	0.848485	1.20395	up	5.85682e+06	4.42103e+07	3.48227e+07	2.16823e+07	4.48053e+07	4.55714e+07	3.4009e+07	2.47815e+07	2.44638e+07	2.22099e+07	2.58568e+07	1.71854e+07	891582	9.61605e+06	9.27224e+06	3.04609e+07	1.68238e+07	1.16115e+07	9.73793e+06	1.22774e+07	2.7319e+07	1.42414e+07	4.78495e+06
Com_824_neg	LPG 17:0	C23 H47 O9 P	498.296	10.729	497.289	No results	Full match	No results	Lipids and lipid-like molecules	Glycerophospholipids	Glycerophosphoglycerols	Phosphatidylglycerols	2.18561	1.12804	0.00492235	0.863636	1.17777	up	3.15385e+06	2.81287e+07	2.14647e+07	1.38467e+07	4.65947e+07	1.68338e+07	1.17254e+07	3.01033e+07	1.33696e+07	1.45668e+07	3.67984e+07	9.4674e+06	191937	3.68226e+06	4.1299e+06	3.93018e+06	9.69838e+06	7.20212e+06	1.71363e+06	3.34211e+06	7.1604e+07	2.85146e+06	274387
Com_5574_pos	Isopropyl myristate	C17 H34 O2	287.282	7.54	288.29	Invalid mass	No match	No results	Lipids and lipid-like molecules	Fatty Acyls	Fatty acid esters	Fatty acid esters	2.18803	1.12963	0.0450817	0.689394	1.04938	up	2.80142e+06	7.81192e+06	6.29758e+06	5.66626e+06	2.25354e+07	5.56203e+06	5.32202e+07	8.54956e+06	5.06007e+06	1.43642e+07	7.22561e+06	7.08481e+06	787085	3.64125e+06	6.66711e+06	1.47667e+07	3.58555e+06	1.33855e+07	2.07355e+06	5.67145e+06	9.69593e+06	1.2415e+06	749113
Com_60649_pos	3-(3,4-dimethylphenyl)-3,4-dihydro-1,2,3-benzotriazin-4-one	C15 H13 N3 O	273.084	3.025	274.092	Invalid mass	No results	No results					2.18914	1.13037	6.68778e-05	0.969697	1.55869	up	8.92876e+06	6.74e+06	7.5526e+06	9.56559e+06	6.90952e+06	4.56292e+06	7.06382e+06	7.42993e+06	2.17802e+07	1.12974e+07	9.59021e+06	5.69879e+06	3.07484e+06	4.07514e+06	3.76925e+06	3.53841e+06	3.97808e+06	5.76049e+06	4.73587e+06	3.9029e+06	4.96144e+06	4.52257e+06	2.523e+06
Com_15097_pos	L-Hydroxyproline	C5 H9 N O3	131.059	5.133	132.066	No results	No results	Full match	Organic acids and derivatives	Carboxylic acids and derivatives	Amino acids, peptides, and analogues	Proline and derivatives	2.1961	1.13495	0.0125779	0.787879	1.27727	up	1.10312e+07	1.60306e+07	5.23733e+06	2.09636e+07	5.33983e+06	4.84213e+06	5.65885e+06	8.11371e+06	3.1392e+07	2.31517e+07	2.12092e+07	5.12602e+06	2.92804e+06	1.91804e+07	4.75905e+06	2.90515e+06	6.26723e+06	3.99511e+06	6.98564e+06	7.98565e+06	6.64103e+06	6.11963e+06	3.09463e+06
Com_59759_pos	MMK	C16 H32 N4 O4 S2	390.179	5.121	391.186	Invalid mass	No results	No results					2.19704	1.13556	0.00461828	0.818182	1.37701	up	4.16757e+06	6.98698e+06	5.05417e+06	9.56957e+06	1.30183e+07	4.85872e+06	6.54457e+06	1.02399e+07	3.8258e+06	5.93517e+06	1.20431e+07	9.89388e+06	302293	2.326e+06	2.45607e+06	6.28426e+06	2.09377e+06	5.31753e+06	1.38546e+06	1.70679e+06	6.98875e+06	1.75845e+06	323678
Com_9707_neg	FAHFA 5:0/24:0	C29 H56 O4	468.417	8.143	467.41	No results	Full match	No results					2.21098	1.14468	0.00569962	0.94697	1.42351	up	2.57719e+07	1.61159e+07	2.08994e+07	1.841e+07	1.88158e+07	1.95193e+07	1.45623e+07	1.97117e+07	1.80332e+07	1.71257e+07	9.03027e+07	1.51451e+07	2.20099e+06	8.29356e+06	1.31695e+07	1.56822e+07	1.12372e+07	1.678e+07	1.50258e+07	1.68855e+07	7.36932e+06	1.38393e+07	2.16403e+06
Com_15179_neg	Lysope 14:0	C19 H40 N O7 P	425.253	5.829	424.246	No results	No results	Full match	Lipids and lipid-like molecules	Glycerophospholipids	Glycerophosphoethanolamines	1-acyl-sn-glycero-3-phosphoethanolamines	2.21497	1.14728	0.0119936	0.80303	1.26522	up	1.35069e+07	2.13005e+07	1.4906e+07	1.62352e+07	3.16218e+07	1.44239e+07	8.37453e+07	2.459e+07	1.46739e+07	1.54264e+07	2.93837e+07	1.7963e+07	1.09169e+06	6.3854e+06	1.54074e+07	1.88605e+07	7.97581e+06	1.60063e+07	1.07612e+07	1.41998e+07	1.23796e+07	1.51892e+07	1.59307e+06
Com_40598_pos	1-(4-nitrophenyl)piperidine	C11 H14 N2 O2	184.121	5.403	185.129	Invalid mass	No results	No results					2.21745	1.1489	0.00132466	0.924242	1.38981	up	3.53403e+06	5.02911e+06	5.13117e+06	4.9799e+06	5.879e+06	2.25533e+06	5.91559e+06	5.49429e+06	1.25569e+07	1.15646e+07	6.32293e+06	1.96586e+06	3.19181e+06	4.96773e+06	1.49094e+06	838066	4.6448e+06	2.05026e+06	4.91247e+06	2.51194e+06	2.2311e+06	4.05975e+06	915114
Com_14339_pos	Prostaglandin A3	C20 H28 O4	166.099	8.145	167.106	Invalid mass	No results	No match	Lipids and lipid-like molecules	Fatty Acyls	Eicosanoids	Prostaglandins and related compounds	2.21929	1.1501	0.00114417	0.909091	1.46506	up	2.41263e+07	5.93322e+06	1.44561e+07	1.20244e+07	1.89648e+07	1.04016e+07	1.12317e+07	1.72111e+07	1.28454e+07	1.3897e+07	9.73107e+06	8.2703e+06	4.21104e+06	3.53644e+06	7.55531e+06	7.65208e+06	6.01522e+06	1.11663e+07	1.24474e+07	4.72023e+06	984491	5.57418e+06	2.00498e+06
Com_1454_pos	Isoproterenol	C11 H17 N O3	211.121	5.223	212.128	No results	No results	Full match	Benzenoids	Phenols	Benzenediols	Catechols	2.25373	1.17232	0.000300577	0.916667	1.47462	up	1.9983e+07	1.37564e+07	1.29331e+07	1.57339e+07	2.60512e+07	8.53044e+06	2.46031e+07	1.01563e+07	2.8992e+07	2.29686e+07	2.26459e+07	4.53968e+06	7.5653e+06	1.75502e+07	3.95866e+06	9.92448e+06	5.78735e+06	1.22741e+07	9.61789e+06	6.67587e+06	2.5405e+06	6.88629e+06	1.25643e+07
Com_576_neg	Cannabigerolic acid	C22 H32 O4	360.23	7.468	359.223	Full match	No results	No results	Benzenoids	Benzene and substituted derivatives	Benzoic acids and derivatives	Hydroxybenzoic acid derivatives	2.25722	1.17455	0.0034267	0.94697	1.56588	up	2.19275e+08	2.11317e+08	2.01039e+08	1.79281e+08	2.94479e+08	2.42757e+08	2.25873e+08	3.14003e+08	1.7287e+08	1.33752e+08	2.01813e+08	2.06374e+08	7.34287e+06	6.75734e+07	1.40466e+08	8.31706e+07	1.03347e+08	1.28863e+08	1.1709e+08	1.4532e+08	6.06477e+07	8.67119e+07	1.1298e+07
Com_67614_neg	SL 16:0;O/17:0	C33 H67 N O5 S	589.48	11.645	588.472	No results	Invalid mass	No results					2.27674	1.18697	0.0116863	0.780303	1.32041	up	155881	1.25803e+06	806311	505063	896273	302023	268576	226453	270244	238361	268955	190507	61974.9	167045	226554	211827	276126	194184	226978	206420	305359	319394	103394
Com_22321_pos	Jervine	C27 H39 N O3	425.29	10.305	426.297	Invalid mass	No results	No results	Lipids and lipid-like molecules	Steroids and steroid derivatives	Steroidal alkaloids	Jerveratrum-type alkaloids	2.28296	1.19091	0.0201326	0.833333	1.03596	up	772690	5.71946e+06	4.33435e+06	3.22912e+06	5.60434e+06	2.42672e+06	1.46627e+07	3.86457e+06	4.45003e+06	5.59239e+06	1.01699e+07	2.78447e+06	2.97385e+06	1.60904e+06	3.70232e+06	4.44036e+06	2.90195e+06	2.26659e+06	3.02341e+06	3.43274e+06	392190	649188	889629
Com_76404_pos	N6-Me-dA	C11 H15 N5 O3	265.117	4.725	266.124	Full match	No results	No results	Nucleosides, nucleotides, and analogues	Purine nucleosides	Purine 2'-deoxyribonucleosides	Purine 2'-deoxyribonucleosides	2.29536	1.19872	3.39874e-05	0.939394	1.27797	up	707822	440343	708225	730608	646574	441075	624637	553612	995960	573700	767187	252155	116210	290735	203820	289036	323208	488498	189470	263599	691569	177565	131188
Com_10067_pos	2-{[2-(2-morpholinoanilino)-2-oxoethyl]sulfanyl}acetic acid	C14 H18 N2 O4 S	310.099	5.201	311.106	Full match	No results	No results					2.29728	1.19993	0.000562901	0.863636	1.30603	up	3.57148e+06	6.25799e+06	4.96646e+06	7.257e+06	8.0332e+06	4.28903e+06	7.55847e+06	6.81849e+06	3.75201e+06	5.18628e+06	4.55467e+06	7.59536e+06	659209	920684	861170	4.3307e+06	1.21271e+06	5.00497e+06	973932	1.77393e+06	2.66205e+06	2.68085e+06	882715
Com_10057_pos	3-methyl-4-nitrobenzene-1-carbohydrazide	C8 H9 N3 O3	195.064	1.445	196.072	Full match	No results	No results					2.29878	1.20087	0.00190079	0.863636	1.46052	up	5.19161e+07	3.09448e+07	3.85912e+07	3.42933e+07	1.25542e+07	1.94387e+07	5.16006e+07	6.29245e+07	6.43044e+07	6.67831e+07	5.76785e+07	2.2528e+07	5.40237e+06	4.79011e+06	2.872e+07	1.91197e+07	2.33064e+07	4.14714e+07	2.01098e+07	1.71772e+07	1.9044e+07	2.22065e+07	9.14755e+06
Com_9063_pos	5-[(1-benzothiophen-3-ylmethyl)sulfanyl]-1-methyl-4-nitro-1H-imidazole	C13 H11 N3 O2 S2	210.101	5.299	211.108	Invalid mass	No results	No results					2.31543	1.21128	2.80174e-05	0.939394	1.76269	up	2.43441e+07	2.15814e+07	1.62856e+07	1.65218e+07	1.58927e+07	8.77195e+06	1.28008e+07	1.68783e+07	3.25109e+07	3.16348e+07	2.11161e+07	1.18807e+07	3.95951e+06	9.01353e+06	7.84078e+06	7.45609e+06	9.19436e+06	9.65942e+06	8.86985e+06	9.28032e+06	1.12421e+07	1.02037e+07	4.26915e+06
Com_21041_neg	N-METHYL (-)EPHEDRINE	C11 H17 N O	179.131	5.479	224.129	No results	No results	Full match					2.32002	1.21414	0.00209432	0.992424	1.55368	up	4.61612e+06	4.29982e+06	4.53293e+06	5.65882e+06	7.19549e+06	5.38603e+06	4.72765e+06	5.28331e+06	6.85773e+06	7.27059e+06	6.0829e+06	3.7484e+06	227253	2.00973e+06	3.06668e+06	3.27042e+06	2.8142e+06	4.30844e+06	2.36782e+06	2.97029e+06	1.84033e+06	2.16251e+06	325595
Com_660_neg	Chenodeoxycholic Acid	C24 H40 O4	438.298	7.239	437.291	Invalid mass	No results	No results	Lipids and lipid-like molecules	Steroids and steroid derivatives	Bile acids, alcohols and derivatives	Dihydroxy bile acids, alcohols and derivatives	2.32275	1.21583	0.000410273	0.992424	1.44028	up	3.76747e+08	1.87808e+08	3.01516e+08	2.14938e+08	4.2149e+08	2.52246e+08	3.32172e+08	3.55251e+08	2.21741e+08	2.27251e+08	2.13045e+08	1.69938e+08	1.67756e+07	5.92593e+07	1.27946e+08	1.45826e+08	9.45661e+07	2.08138e+08	1.37333e+08	1.26082e+08	1.31056e+08	1.58609e+08	8.24025e+07
Com_53265_neg	4,5-diphenyl-2,3-dihydro-1H-pyrazolo[3,4-c]pyridazin-3-one	C17 H12 N4 O	288.096	5.13	287.089	Invalid mass	No results	No results					2.33159	1.22131	0.000944272	0.886364	1.45836	up	695283	1.39318e+06	718986	1.74264e+06	675662	628313	475936	947324	1.99599e+06	1.17477e+06	2.30843e+06	515105	158117	2.07265e+06	286159	409177	434744	195838	476382	677503	157688	323369	261830
Com_60782_pos	1-(6-methyl-3-pyridyl)ethan-1-one O1-ethyloxime hydrochloride	C10 H14 N2 O	178.111	5.153	179.118	Full match	No results	No results					2.34282	1.22824	0.000168684	0.969697	1.53026	up	8.10526e+06	6.62288e+06	5.7365e+06	1.36291e+07	6.40585e+06	4.68711e+06	6.16706e+06	7.52838e+06	1.03702e+07	8.36997e+06	7.45494e+06	5.69778e+06	1.05815e+06	2.77397e+06	4.87716e+06	2.04687e+06	4.0613e+06	5.03659e+06	4.71432e+06	2.18367e+06	1.47393e+06	4.55862e+06	1.13301e+06
Com_25922_pos	Adrenosterone	C19 H24 O3	300.172	6.211	301.18	No results	No results	Full match	Lipids and lipid-like molecules	Steroids and steroid derivatives	Androstane steroids	Androgens and derivatives	2.36504	1.24186	0.000603773	0.94697	1.7461	up	2.75734e+06	3.53265e+06	2.90298e+06	2.88748e+06	1.20206e+07	1.95694e+06	2.10273e+06	4.69178e+06	5.41172e+06	3.83809e+06	5.42142e+06	2.44315e+06	1.13326e+06	1.74718e+06	1.82862e+06	1.86459e+06	1.92214e+06	2.70984e+06	2.02512e+06	1.43045e+06	1.53651e+06	2.19596e+06	1.08421e+06
Com_43568_pos	TG O-20:5_18:2_22:5	C63 H100 O5	479.373	11.155	480.38	No results	Invalid mass	No results					2.37086	1.24541	0.0340105	0.75	1.11778	up	610474	1.37315e+06	1.59966e+06	1.9054e+06	9.29921e+06	503459	5.29314e+06	5.12722e+06	3.8054e+06	4.77974e+06	1.59351e+06	2.67383e+06	345727	991838	849728	4.73983e+06	599016	2.24768e+06	774134	1.49477e+06	640897	841544	315339
Com_6495_neg	Octopamine	C8 H11 N O2	153.079	5.672	152.071	No results	No results	Full match					2.39168	1.25803	0.000147765	1	1.70016	up	5.28112e+06	4.24552e+06	4.6499e+06	5.83868e+06	3.41101e+06	2.93539e+06	5.61761e+06	5.31605e+06	5.85953e+06	6.19709e+06	6.26822e+06	2.74665e+06	409864	1.89552e+06	2.44111e+06	2.48558e+06	2.12733e+06	2.49978e+06	2.35805e+06	2.90235e+06	2.33133e+06	2.48497e+06	687238
Com_24010_neg	(±)11-HETE	C20 H32 O3	320.235	9.02	319.228	Full match	No results	Full match					2.40019	1.26315	0.00178574	0.863636	1.35484	up	6.55243e+06	3.56729e+06	4.21461e+06	3.38106e+06	4.56426e+06	1.44492e+06	8.69031e+06	8.56761e+06	7.20535e+06	2.53559e+06	5.92162e+06	841364	264884	2.0538e+06	559747	2.78293e+06	1.59546e+06	1.29526e+06	2.23131e+06	1.55544e+06	2.5183e+06	9.59151e+06	455727
Com_73373_pos	6-methyl-4-(morpholinomethyl)-2H-chromen-2-one	C15 H17 N O3	259.116	2.995	260.124	Invalid mass	No results	No results					2.40154	1.26396	2.19659e-05	0.969697	1.78675	up	3.03001e+06	3.66852e+06	2.97343e+06	4.67386e+06	5.74327e+06	2.15714e+06	4.54963e+06	4.74384e+06	4.93173e+06	3.75342e+06	4.49652e+06	3.2363e+06	533605	1.34868e+06	1.32474e+06	1.61402e+06	1.65262e+06	2.76052e+06	1.71744e+06	1.79478e+06	1.50811e+06	2.04469e+06	779336
Com_327_neg	all-cis-4,7,10,13,16-Docosapentaenoic acid	C22 H34 O2	330.256	10.249	329.249	Full match	No results	Full match	Lipids and lipid-like molecules	Fatty Acyls	Fatty acids and conjugates	Very long-chain fatty acids	2.41108	1.26968	0.00320775	0.871212	1.27651	up	5.74601e+07	4.09609e+08	3.71886e+08	1.80137e+08	3.15928e+08	3.53481e+08	6.9531e+08	3.55644e+08	1.58196e+08	1.88005e+08	3.28131e+08	1.12881e+08	4.88644e+07	1.06753e+08	1.46502e+08	1.65904e+08	3.36437e+08	9.76287e+07	1.39408e+08	1.73598e+08	4.21318e+07	1.0477e+08	6.97117e+07
Com_10944_pos	DPK	C15 H26 N4 O6	340.175	5.067	341.182	Invalid mass	No results	No results					2.42193	1.27616	3.02551e-06	0.992424	1.85254	up	2.39493e+07	1.34343e+07	1.60366e+07	1.49421e+07	2.13859e+07	9.67112e+06	1.7709e+07	1.53049e+07	1.73792e+07	1.21745e+07	1.90184e+07	1.20639e+07	2.38824e+06	7.10047e+06	5.31272e+06	8.48177e+06	6.58648e+06	8.18184e+06	5.81048e+06	5.32661e+06	4.87079e+06	9.45353e+06	5.95325e+06
Com_11504_neg	LPG 18:2	C24 H45 O9 P	508.28	9.873	507.273	No results	Full match	No results	Lipids and lipid-like molecules	Glycerophospholipids	Glycerophosphoglycerols	Phosphatidylglycerols	2.43201	1.28215	0.00106974	0.871212	1.30912	up	2.09654e+06	1.71111e+07	1.34501e+07	1.04482e+07	6.04936e+06	1.08043e+07	4.44368e+06	8.98829e+06	6.207e+06	6.58239e+06	9.04422e+06	5.14599e+06	2.36606e+06	1.53919e+06	3.72065e+06	2.13347e+06	1.02635e+07	1.42067e+06	2.92155e+06	3.05344e+06	6.0115e+06	2.88583e+06	1.2527e+06
Com_16005_pos	2-acetamido-3-(4-methoxyphenyl)propanoic acid	C12 H15 N O4	237.1	5.109	238.108	Full match	No results	Full match					2.44752	1.29132	0.00173614	0.893939	1.52527	up	3.12829e+07	2.18679e+07	1.82811e+07	2.25654e+07	2.31659e+07	9.05031e+06	2.44416e+07	3.38405e+07	8.69108e+06	2.46687e+07	2.78871e+07	1.24539e+07	1.08377e+06	9.82894e+06	8.52641e+06	2.19651e+06	1.359e+07	1.62263e+07	1.27469e+07	9.01375e+06	8.84687e+06	1.25516e+07	2.46715e+06
Com_10738_neg	(+/-)5(6)-DiHET	C20 H34 O4	338.245	8.048	337.238	Full match	No results	No results	Lipids and lipid-like molecules	Fatty Acyls	Eicosanoids	Hydroxyeicosatrienoic acids	2.45123	1.29351	0.0015961	0.931818	1.46228	up	6.64818e+06	6.92595e+06	5.34682e+06	4.95965e+06	6.65304e+06	4.2029e+06	1.09747e+07	8.69077e+06	1.00803e+07	6.32627e+06	9.29014e+06	3.22673e+06	373082	3.44106e+06	3.48865e+06	852292	4.24471e+06	4.25015e+06	3.69043e+06	7.27611e+06	2.29536e+06	2.15647e+06	352530
Com_32913_neg	PG 2:0_16:0	C24 H47 O10 P	526.291	10.373	525.284	No results	Full match	No results					2.45191	1.29391	0.0121564	0.772727	1.13484	up	715628	6.55032e+06	2.1397e+06	922356	2.44247e+06	1.75907e+06	4.89048e+06	3.98771e+06	2.98473e+06	1.11627e+07	8.38348e+06	1.49347e+06	95551.9	3.01583e+06	813710	316728	5.94538e+06	224345	1.02196e+06	832879	5.39699e+06	1.13856e+06	143728
Com_1296_neg	ST 24:1;O4;S	C24 H40 O7 S	472.25	6.545	471.243	No results	Full match	No results					2.4579	1.29743	0.00153539	0.916667	1.2985	up	6.54851e+07	7.67187e+07	1.66832e+08	1.00995e+08	1.27102e+08	5.51985e+07	5.6194e+07	9.11129e+07	6.85158e+07	1.10403e+08	1.00303e+08	5.55222e+07	4.31572e+06	2.75438e+07	4.83513e+07	9.74252e+07	3.44489e+07	6.97971e+07	3.39234e+07	3.18561e+07	1.10316e+07	3.26113e+07	5.38189e+06
Com_21999_pos	D-Panthenol	C9 H19 N O4	227.116	5.117	228.124	Invalid mass	No results	No results	Organic oxygen compounds	Organooxygen compounds	Alcohols and polyols	Secondary alcohols	2.46116	1.29934	0.00665524	0.863636	1.30862	up	1.20301e+07	1.57634e+07	1.46064e+07	1.7251e+07	1.11461e+07	6.53956e+06	2.60625e+06	2.33492e+07	2.86058e+07	2.11465e+07	2.20762e+07	1.2261e+07	4.06092e+06	6.47818e+06	5.86501e+06	3.0981e+06	5.8219e+06	1.17286e+07	6.69169e+06	907564	9.02154e+06	1.09373e+07	750175
Com_20175_neg	(±)8(9)-DiHET	C20 H34 O4	338.243	10.831	337.236	Invalid mass	No results	No results					2.46937	1.30414	0.0279316	0.848485	1.00524	up	127673	1.91996e+06	1.17707e+06	1.14802e+06	3.85242e+06	2.95959e+06	3.3209e+06	1.91188e+06	782101	1.56818e+06	1.49527e+06	824077	171342	503357	663099	1.13478e+06	1.44533e+06	1.07495e+06	465082	1.13145e+06	978703	254121	305440
Com_701_neg	Docosapentaenoic acid	C22 H34 O2	330.256	10.443	329.249	Full match	No results	Full match	Lipids and lipid-like molecules	Fatty Acyls	Fatty acids and conjugates	Very long-chain fatty acids	2.47501	1.30744	0.00432466	0.833333	1.23003	up	2.70356e+07	2.14149e+08	1.2972e+08	1.1328e+08	2.81577e+08	1.39695e+08	3.78288e+08	1.29303e+08	1.05025e+08	1.406e+08	1.97938e+08	1.31501e+08	1.33304e+07	4.02409e+07	6.48842e+07	8.91517e+07	1.43092e+08	1.1559e+08	6.21312e+07	7.06624e+07	3.89785e+07	3.27473e+07	1.60271e+07
Com_15450_neg	LysoPE 18:0	C23 H48 N O7 P	481.317	7.116	480.31	No results	No results	Full match	Lipids and lipid-like molecules	Glycerophospholipids	Glycerophosphoethanolamines	1-acyl-sn-glycero-3-phosphoethanolamines	2.4873	1.31458	0.00256166	0.931818	1.50425	up	8.2873e+06	7.1014e+06	9.20292e+06	1.07041e+07	4.75218e+07	7.54574e+06	9.57776e+06	9.29905e+06	9.20736e+06	8.74205e+06	4.02737e+06	5.31075e+06	1.62712e+06	5.22588e+06	5.12772e+06	5.95049e+06	4.94749e+06	5.1704e+06	6.61867e+06	6.23784e+06	4.62451e+06	3.96853e+06	2.74119e+06
Com_1036_pos	Anacardic acid	C22 H36 O3	360.277	6.57	361.285	Invalid mass	No results	No results	Benzenoids	Benzene and substituted derivatives	Benzoic acids and derivatives	Salicylic acids	2.49238	1.31752	0.000401265	0.924242	1.63269	up	6.63402e+08	3.42178e+08	3.24739e+08	3.35189e+08	2.18978e+08	1.9137e+08	1.79671e+08	2.76205e+08	7.24848e+08	4.95734e+08	3.9143e+08	2.06043e+08	4.2388e+07	1.36344e+08	2.15781e+08	1.95655e+08	1.53856e+08	2.82588e+08	1.28084e+08	1.5741e+08	1.71503e+08	8.26111e+07	4.14438e+07
Com_75418_pos	4-chloro-N-(2-morpholinophenyl)benzamide	C17 H17 Cl N2 O2	316.096	3.102	317.104	Full match	No results	No results					2.49737	1.32041	0.000488978	0.886364	1.46229	up	1.11166e+07	5.36816e+06	5.94951e+06	5.61754e+06	7.59554e+06	7.58231e+06	4.7567e+06	5.82813e+06	5.80974e+06	3.28751e+06	3.8803e+06	4.96161e+06	681427	549244	1.98619e+06	4.24841e+06	693264	3.19257e+06	1.66871e+06	1.38993e+06	8.05677e+06	817520	930645
Com_450_neg	23-Nordeoxycholic acid	C23 H38 O4	378.277	8.617	377.27	No results	No results	Full match					2.49885	1.32127	0.00898672	0.871212	1.27665	up	2.10571e+08	2.12539e+08	2.77048e+08	1.1781e+08	3.6017e+08	3.22756e+08	1.16197e+08	2.23497e+08	7.16046e+07	8.15207e+07	1.0327e+08	1.11399e+08	2.92011e+06	8.3027e+07	8.9871e+07	1.13834e+08	1.046e+08	8.09595e+07	1.00047e+08	6.88664e+07	7.94619e+07	7.03421e+07	1.0139e+07
Com_1609_neg	Tretinoin	C20 H28 O2	300.209	9.436	299.202	Full match	No results	Full match	Lipids and lipid-like molecules	Prenol lipids	Retinoids	Retinoids	2.54264	1.34633	0.0165691	0.80303	1.02523	up	6.6736e+07	5.21033e+07	4.78066e+07	3.56035e+07	1.3473e+07	1.44436e+06	2.01501e+06	1.2626e+08	1.12517e+08	1.31167e+08	7.02657e+07	1.24566e+07	620342	3.76099e+07	1.23003e+07	608400	915071	6.64773e+06	2.55069e+07	5.31179e+06	445183	1.80328e+08	158687
Com_68151_pos	Propionylcarnitine	C10 H19 N O4	235.142	4.085	218.139	Invalid mass	No results	No results	Lipids and lipid-like molecules	Fatty Acyls	Fatty acid esters	Acyl carnitines	2.55817	1.35511	7.28094e-05	0.962121	1.62981	up	4.26862e+07	4.2596e+07	3.61933e+07	4.35513e+07	6.31022e+07	2.61156e+07	6.03453e+07	5.75267e+07	5.61681e+07	4.60761e+07	4.56951e+07	4.28649e+07	4.47691e+06	1.52964e+07	1.26032e+07	1.90488e+07	1.86137e+07	2.92369e+07	1.48075e+07	1.45816e+07	2.17287e+07	2.27515e+07	5.76312e+06
Com_27703_neg	Lysopc 20:0	C28 H58 N O7 P	551.393	8.972	550.386	No results	No results	Full match	Lipids and lipid-like molecules	Glycerophospholipids	Glycerophosphocholines	1-acyl-sn-glycero-3-phosphocholines	2.55945	1.35583	0.008792	0.818182	1.29433	up	9.19236e+06	1.31673e+07	1.2265e+07	1.22722e+07	716064	1.27618e+07	7.33152e+06	1.05352e+07	1.15321e+07	1.06277e+07	2.7555e+07	1.43785e+07	567947	3.28799e+06	2.33413e+06	6.67163e+06	1.22132e+07	908669	547677	3.27188e+06	3.22105e+06	6.32193e+06	814061
Com_20784_pos	2-ethyl-1H-perimidine	C13 H12 N2	196.1	5.708	197.108	Full match	No results	No results					2.56122	1.35683	3.22327e-05	0.931818	1.86287	up	1.47166e+07	1.07018e+07	9.73257e+06	1.89347e+07	1.34255e+07	3.83562e+06	1.3768e+07	1.2743e+07	6.94996e+06	1.49315e+07	1.44386e+07	6.21173e+06	1.72793e+06	5.19552e+06	4.22039e+06	3.64328e+06	4.33574e+06	5.56764e+06	6.14014e+06	6.14969e+06	4.67382e+06	5.75422e+06	3.53072e+06
Com_3387_pos	2-Thio-acetyl MAGE	C21 H42 O3 S	396.264	8.964	397.271	Invalid mass	No results	No results	Organic acids and derivatives	Thiocarboxylic acids and derivatives	Thioesters	Thioesters	2.59577	1.37616	0.00132841	0.886364	1.24401	up	1.58389e+08	7.54526e+07	6.337e+07	7.44464e+07	1.62026e+08	3.2157e+07	8.39465e+07	2.23932e+08	1.1689e+08	5.55746e+07	1.01665e+08	6.44905e+07	7.70678e+06	2.93101e+07	3.18855e+07	3.2489e+07	3.79083e+07	4.51076e+07	3.52612e+07	5.78663e+07	8.36772e+07	4.90762e+07	7.62045e+06
Com_16224_neg	PE 18:2_18:3	C41 H72 N O8 P	737.499	10.124	736.492	No results	Full match	No results					2.63552	1.39809	0.00255312	0.856061	1.44315	up	1.68219e+06	6.25685e+06	5.07657e+06	3.52245e+06	1.22276e+07	1.87866e+07	5.48869e+06	3.92404e+06	3.59733e+06	3.37717e+06	6.12481e+06	2.23894e+06	657823	2.13663e+06	3.69909e+06	1.94582e+06	4.97147e+06	1.28322e+06	3.26201e+06	3.95678e+06	1.03032e+06	2.95214e+06	867198
Com_31705_neg	PE 14:0_18:2	C37 H70 N O8 P	641.479	10.407	640.47	No results	Invalid mass	No results					2.65121	1.40665	0.000382318	0.886364	1.6035	up	109925	742783	485573	261852	698205	303253	489357	384321	248769	677654	539151	143725	59860.2	131171	163727	180138	286575	131564	148873	158078	230026	323036	76269.4
Com_73742_pos	1,3-Diphenylacetone	C15 H14 O	227.135	4.825	228.142	Invalid mass	No results	No results	Phenylpropanoids and polyketides	Linear 1,3-diarylpropanoids	Not available	Linear 1,3-diarylpropanoids	2.65166	1.40689	0.00665335	0.848485	1.38166	up	5.73027e+06	3.15597e+06	2.95509e+06	2.90594e+06	6.9095e+06	1.49871e+06	5.4208e+06	6.01637e+06	5.72653e+06	458089	5.66642e+06	1.48537e+06	623717	2.20332e+06	1.23198e+06	989796	3.71673e+06	1.78369e+06	1.20563e+06	1.39773e+06	1.96156e+06	1.84574e+06	661987
Com_5159_neg	Maltitol	C12 H24 O11	344.132	1.38	343.124	No results	Full match	Full match	Lipids and lipid-like molecules	Fatty Acyls	Fatty acyl glycosides	Fatty acyl glycosides of mono- and disaccharides	2.65419	1.40827	0.000185755	0.984848	1.56653	up	9.09298e+06	9.70624e+06	1.11617e+07	1.07611e+07	1.85514e+07	7.97696e+06	1.69915e+07	1.71403e+07	2.30333e+07	1.72477e+07	1.6329e+07	4.92444e+06	6.82521e+06	3.59325e+06	639879	4.29884e+06	8.19714e+06	4.86459e+06	5.23171e+06	6.17918e+06	5.85108e+06	6.17764e+06	8.15403e+06
Com_4493_pos	Oxymatrine	C15 H24 N2 O2	264.184	5.302	265.191	Full match	No results	No results	Alkaloids and derivatives	Lupin alkaloids	Matrine alkaloids	Matrine alkaloids	2.68895	1.42704	0.0016524	0.901515	1.25687	up	2.04206e+07	1.55035e+07	3.75682e+07	1.69813e+07	2.82355e+07	7.48211e+06	2.31647e+07	4.13597e+07	2.32832e+07	2.00361e+07	3.96153e+07	9.81442e+06	1.44888e+06	7.2884e+06	1.94329e+07	2.02525e+07	6.09699e+06	8.43629e+06	2.91534e+06	1.09111e+07	7.80869e+06	1.58279e+07	786691
Com_37827_pos	N-{4-[(2R,3R)-3-(Hydroxymethyl)-5-oxo-2-morpholinyl]phenyl}acetamide	C13 H16 N2 O4	208.146	5.215	209.154	Invalid mass	No results	No results	Organoheterocyclic compounds	Oxazinanes	Morpholines	Phenylmorpholines	2.69811	1.43195	3.01811e-05	0.931818	1.94112	up	8.51021e+06	4.7343e+06	6.30731e+06	4.45628e+06	6.71701e+06	1.87759e+06	6.84349e+06	7.28095e+06	1.05473e+07	8.46324e+06	8.15697e+06	1.93652e+06	4.33558e+06	2.90221e+06	1.55697e+06	1.17844e+06	2.4483e+06	1.77148e+06	2.08356e+06	1.88048e+06	1.7811e+06	3.32806e+06	4.67464e+06
Com_10676_pos	Artemisinin	C15 H22 O5	586.277	6.502	587.284	Invalid mass	No results	No results	Lipids and lipid-like molecules	Prenol lipids	Terpene lactones	Terpene lactones	2.70836	1.43742	0.00249299	0.840909	1.35829	up	1.94006e+07	2.27987e+07	1.10447e+07	6.58894e+07	3.40556e+07	8.70006e+06	4.09817e+07	8.22926e+06	1.86639e+07	1.33946e+07	1.34219e+07	1.57957e+06	3.70796e+06	5.40972e+06	9.24508e+06	1.14404e+07	8.2366e+06	1.69143e+07	1.60187e+07	9.6281e+06	5.87505e+06	1.15351e+07	3.75834e+06
Com_15971_pos	L-Anserine (beta-alanyl-N-methylhistidine) (nitrate salt)	C10 H16 N4 O3	240.122	1.391	241.129	No results	Full match	Full match					2.72448	1.44598	0.00014289	0.916667	1.62907	up	4.16197e+07	3.35343e+07	3.17009e+07	4.29391e+07	3.62816e+07	1.49507e+07	3.61955e+07	4.41965e+07	7.84903e+07	1.12027e+07	4.28742e+07	1.82646e+07	5.69038e+06	1.84919e+07	2.91965e+07	1.07575e+07	1.83246e+07	1.9497e+07	1.24349e+07	7.45747e+06	8.30889e+06	8.70328e+06	8.63705e+06
Com_10468_pos	9-Aminoacridine	C13 H10 N2	194.084	5.633	195.092	No results	No results	Full match	Organoheterocyclic compounds	Quinolines and derivatives	Benzoquinolines	Acridines	2.72521	1.44636	0.000524911	0.992424	1.65919	up	1.51987e+07	1.23231e+07	1.89177e+07	1.89952e+07	2.11839e+07	9.70845e+06	1.67869e+07	1.59466e+07	1.24437e+07	2.56532e+07	1.14292e+07	8.20448e+06	716835	5.08248e+06	7.78003e+06	5.75309e+06	5.59132e+06	1.1417e+07	7.38351e+06	8.32666e+06	5.14557e+06	5.19137e+06	896470
Com_4022_neg	Porphobilinogen	C10 H14 N2 O4	226.095	4.98	225.088	Full match	No results	Full match	Organic nitrogen compounds	Organonitrogen compounds	Amines	Aralkylamines	2.73863	1.45345	4.1274e-07	0.992424	1.78882	up	4.58322e+07	3.58529e+07	3.43459e+07	4.88211e+07	3.89239e+07	2.24707e+07	3.80433e+07	4.1415e+07	8.02855e+07	4.97811e+07	6.93806e+07	1.60217e+07	1.17128e+07	1.9523e+07	1.01464e+07	1.28747e+07	1.7807e+07	1.67365e+07	2.19673e+07	2.36931e+07	1.06596e+07	2.0632e+07	1.94489e+07
Com_2260_neg	Deoxycorticosterone 21-glucoside	C27 H40 O8	492.271	6.161	491.263	Full match	No results	No results	Lipids and lipid-like molecules	Steroids and steroid derivatives	Steroidal glycosides	Steroidal glycosides	2.74165	1.45505	0.00133173	0.878788	1.50017	up	7.30723e+07	5.19063e+07	5.45271e+07	3.37671e+07	4.65431e+07	2.36397e+07	2.55852e+08	6.20499e+07	4.47873e+07	6.37874e+07	5.35414e+07	2.54566e+07	5.46616e+06	1.39587e+07	2.46814e+07	8.61278e+07	8.20308e+06	2.02517e+07	2.5497e+07	1.55948e+07	4.24411e+07	3.05083e+07	5.60108e+06
Com_482_pos	L-Threonic acid-1,4-lactone	C4 H6 O4	118.028	3.657	119.036	Invalid mass	No results	No results	Organoheterocyclic compounds	Lactones	Gamma butyrolactones	Gamma butyrolactones	2.74529	1.45696	0.0111103	0.810606	1.082	up	3.57196e+07	2.79066e+07	2.70068e+07	4.43793e+07	7.27075e+06	8.97363e+06	9.64158e+06	1.24398e+07	8.41428e+07	2.79754e+07	4.16168e+07	1.0225e+07	8.5775e+06	1.58522e+07	6.05627e+06	309692	1.38957e+07	6.23822e+06	7.85078e+06	1.13838e+07	3.7539e+07	3.28138e+06	8.76099e+06
Com_17324_pos	2'-Deoxyguanosine	C10 H13 N5 O4	267.096	3.714	268.104	Full match	Full match	Full match	Nucleosides, nucleotides, and analogues	Purine nucleosides	Purine 2'-deoxyribonucleosides	Purine 2'-deoxyribonucleosides	2.75187	1.46041	0.000977585	0.856061	1.4693	up	1.5979e+07	4.70618e+07	2.28915e+07	5.67709e+07	1.78561e+07	1.18947e+07	1.26396e+07	2.24564e+07	5.39074e+07	3.27951e+07	7.03206e+07	1.37267e+07	5.64178e+06	2.28262e+07	9.0067e+06	7.55218e+06	1.93924e+07	1.29887e+07	1.11002e+07	1.85605e+07	1.29789e+07	6.98941e+06	3.76214e+06
Com_1243_neg	1a,1b-Dihomo prostaglandin E1	C22 H38 O5	364.261	8.21	363.254	Invalid mass	No results	No results	Lipids and lipid-like molecules	Fatty Acyls	Eicosanoids	Prostaglandins and related compounds	2.76846	1.46908	0.00728345	0.856061	1.31326	up	1.16002e+08	4.68212e+07	9.48135e+07	3.31396e+07	1.11307e+08	1.20261e+08	3.76865e+07	7.3525e+07	2.54113e+07	2.25993e+07	2.79545e+07	3.92672e+07	773247	2.06527e+07	2.4277e+07	4.33805e+07	2.56838e+07	2.9394e+07	2.9505e+07	2.05204e+07	1.91345e+07	2.05075e+07	6.4906e+06
Com_23211_pos	VQH	C16 H26 N6 O5	365.17	4.777	366.178	Invalid mass	No results	No match					2.77022	1.47	0.00204528	0.871212	1.52425	up	2.60887e+06	1.05577e+06	1.22087e+06	1.38289e+06	777801	505473	5.9915e+06	1.18896e+06	2.5862e+06	782714	1.6343e+06	992338	148850	509381	712275	180111	257208	672172	186737	261677	463556	818882	2.56857e+06
Com_5833_neg	4-Acetamidobutyric Acid	C6 H11 N O3	145.073	5.305	144.066	No results	No results	Full match	Organic acids and derivatives	Carboxylic acids and derivatives	Amino acids, peptides, and analogues	Gamma amino acids and derivatives	2.7746	1.47228	0.00327586	0.833333	1.31305	up	2.48438e+07	6.64232e+06	9.40081e+06	9.62536e+06	4.47976e+06	4.80684e+06	4.75119e+06	5.15485e+06	2.99619e+07	1.97567e+07	7.32182e+06	3.08083e+06	918393	5.85e+06	5.23477e+06	5.29908e+06	4.62394e+06	3.63571e+06	5.31289e+06	4.65345e+06	3.62979e+06	6.1175e+06	1.47698e+06
Com_2280_pos	4-(pentyloxy)benzene-1-carbohydrazide	C12 H18 N2 O2	222.137	4.951	223.144	Full match	No results	No results					2.78383	1.47707	0.00103545	0.992424	1.62265	up	1.80224e+08	1.41313e+08	1.42565e+08	1.62742e+08	2.09962e+08	1.01899e+08	1.71767e+08	2.19394e+08	2.4928e+08	2.12758e+08	1.4239e+08	1.20721e+08	4.29122e+06	4.15285e+07	6.06986e+07	8.08324e+07	6.85486e+07	9.5392e+07	6.79248e+07	6.34536e+07	7.73028e+07	6.88071e+07	8.49947e+06
Com_6911_neg	ADBICA N-pentanoic acid metabolite	C20 H27 N3 O4	409.177	5.329	408.169	Invalid mass	No results	No results	Organic acids and derivatives	Carboxylic acids and derivatives	Amino acids, peptides, and analogues	N-acyl-alpha amino acids and derivatives	2.79637	1.48355	0.00144278	0.833333	1.56834	up	1.828e+07	9.04006e+06	1.23755e+07	2.33495e+07	1.9978e+07	1.58052e+07	4.89015e+06	1.44387e+07	3.67418e+07	9.95284e+06	1.76816e+07	1.85381e+07	247391	1.6203e+06	1.46611e+06	1.3981e+06	9.45465e+06	1.52156e+07	1.82076e+07	1.35699e+06	2.30709e+06	960494	436804
Com_2895_pos	N8-Acetylspermidine	C9 H21 N3 O	187.169	1.282	188.176	Full match	Full match	No results	Organic acids and derivatives	Carboximidic acids and derivatives	Carboximidic acids	Carboximidic acids	2.81446	1.49286	0.0019528	0.886364	1.24884	up	1.37888e+08	2.88568e+07	2.61255e+07	3.65565e+07	1.59261e+07	4.2887e+07	1.08287e+07	1.94411e+07	2.69712e+07	1.2726e+07	1.07647e+07	8.80786e+06	5.66354e+06	2.68451e+06	3.72797e+06	1.12487e+07	5.13417e+06	1.2875e+07	4.42761e+06	6.75113e+06	6.40842e+07	9.83121e+06	7.78033e+06
Com_23512_neg	1-methyl-N-(3-methyl-5-cinnolinyl)-1H-imidazole-4-sulfonamide	C13 H13 N5 O2 S	303.078	5.129	302.071	Full match	No results	No results					2.81819	1.49477	0.000348113	0.878788	1.66132	up	9.72346e+06	5.36588e+06	3.51479e+06	3.95833e+06	3.42061e+06	2.58137e+06	2.20233e+06	3.99716e+06	1.0961e+07	8.78611e+06	5.04396e+06	965000	1.64235e+06	901747	4.32955e+06	511032	1.25608e+06	713982	1.72792e+06	2.49039e+06	589780	5.37453e+06	2.5511e+06
Com_5235_pos	Hydroxyprogesterone caproate	C27 H40 O4	446.301	8.569	429.298	Invalid mass	No results	No results	Lipids and lipid-like molecules	Steroids and steroid derivatives	Pregnane steroids	Gluco/mineralocorticoids, progestogins and derivatives	2.82425	1.49787	0.0031444	0.924242	1.51283	up	7.95163e+07	3.63116e+07	4.41717e+07	4.03651e+07	7.68631e+07	3.69165e+07	2.39892e+07	7.66874e+07	3.42807e+07	3.38635e+07	4.28437e+07	3.4939e+07	1.34887e+06	1.21911e+07	4.15958e+07	1.4809e+07	2.14484e+07	3.33755e+07	5.81315e+06	1.54181e+07	1.21754e+07	9.56102e+06	426224
Com_1805_neg	19(R)-Hydroxy-prostaglandin E2	C20 H32 O6	304.203	6.556	303.197	Invalid mass	No results	No match	Lipids and lipid-like molecules	Fatty Acyls	Eicosanoids	Prostaglandins and related compounds	2.8448	1.50833	0.00119264	0.893939	1.56984	up	3.22584e+06	3.93641e+06	2.20477e+06	5.36011e+06	8.23264e+06	2.12842e+06	4.62571e+06	4.45895e+06	9.25314e+06	5.17503e+06	2.11722e+07	3.73343e+06	3.73384e+06	1.39139e+06	1.30486e+06	1.44749e+06	1.23203e+06	1.58306e+06	1.47546e+06	2.71513e+06	2.09641e+06	1.32603e+06	4.71713e+06
Com_3799_pos	Biliverdin	C33 H34 N4 O6	582.247	6.34	583.255	No results	Full match	No results	Organoheterocyclic compounds	Tetrapyrroles and derivatives	Bilirubins	Bilirubins	2.84751	1.5097	0.0012553	0.954545	1.50574	up	4.86499e+07	6.63485e+07	3.93141e+07	1.0135e+08	7.05335e+07	4.60282e+07	1.11875e+08	6.64073e+07	6.59491e+07	5.29856e+07	4.88797e+07	3.14463e+07	3.5638e+06	2.63968e+07	4.50037e+07	5.60993e+07	2.52096e+07	2.13651e+07	1.11676e+07	2.45656e+07	5.68105e+06	2.34543e+07	1.24244e+06
Com_5810_pos	1-hydroxy-2-phenyl-1,5,6,7-tetrahydro-4H-benzimidazol-4-one	C13 H12 N2 O2	228.09	5.436	229.098	Full match	No results	No results					2.85523	1.5136	1.15184e-05	0.984848	1.97979	up	4.71879e+07	3.58507e+07	3.7755e+07	4.15012e+07	4.49718e+07	2.24431e+07	5.72155e+07	5.39382e+07	6.80623e+07	5.65151e+07	5.55969e+07	2.47946e+07	4.45646e+06	1.83281e+07	1.53337e+07	1.64641e+07	1.75944e+07	2.65171e+07	2.15322e+07	1.71244e+07	2.05535e+07	1.06656e+07	5.71105e+06
Com_51016_pos	5-(2,5-dihydroxyhexyl)oxolan-2-one	C10 H18 O4	224.105	5.085	225.112	Invalid mass	No results	No results					2.85637	1.51418	2.33134e-07	0.977273	2.08851	up	2.24366e+07	1.82786e+07	1.62766e+07	1.98508e+07	2.52201e+07	9.53732e+06	2.07907e+07	2.58435e+07	3.51319e+07	2.59711e+07	2.55853e+07	1.21008e+07	7.39783e+06	6.44126e+06	5.59953e+06	5.04176e+06	5.6325e+06	1.15626e+07	6.28744e+06	4.60046e+06	9.26416e+06	1.04411e+07	9.17171e+06
Com_11391_pos	D-δ-Tocopherol	C27 H46 O2	402.35	10.251	403.357	Full match	No results	Full match	Lipids and lipid-like molecules	Prenol lipids	Quinone and hydroquinone lipids	Tocopherols	2.86009	1.51606	0.00346316	0.833333	1.3992	up	3.13401e+06	1.65622e+07	7.25377e+06	9.98914e+06	2.85347e+07	1.56861e+07	9.14706e+06	1.80551e+07	3.62875e+06	2.23431e+07	1.96292e+07	5.66215e+06	482058	3.22918e+06	1.68477e+07	4.67713e+06	762950	1.0022e+07	4.80375e+06	5.59275e+06	2.83688e+06	3.35726e+06	451537
Com_18934_pos	Sodium Dehydrocholate	C24 H33 Na O5	424.223	7.053	425.231	No results	No results	Full match	Lipids and lipid-like molecules	Steroids and steroid derivatives	Bile acids, alcohols and derivatives	Bile acids, alcohols and derivatives	2.88244	1.52729	0.00171706	0.901515	1.41584	up	1.57446e+07	4.94864e+06	8.18957e+06	9.08351e+06	6.5542e+06	1.90111e+06	9.66674e+06	7.00638e+06	1.27289e+07	7.6344e+06	3.18162e+07	6.62137e+06	3.22914e+06	6.05578e+06	1.19256e+06	2.33754e+06	4.81828e+06	4.47506e+06	3.87403e+06	2.10753e+06	1.78703e+06	3.03938e+06	4.08984e+06
Com_11966_neg	FAHFA 18:2/3:0	C21 H36 O4	352.262	10.25	351.254	No results	Full match	Full match					2.91922	1.54558	0.000405684	0.962121	1.6603	up	1.23188e+06	1.88042e+06	1.47923e+06	1.36128e+06	704165	3.46294e+06	2.09769e+06	1.65764e+06	1.7292e+06	1.23503e+06	1.84249e+06	529376	69044	578961	837487	746862	981907	412509	870666	1.02816e+06	228006	588092	110361
Com_29061_pos	4-Hydroxyisoleucine	C6 H13 N O3	147.09	5.165	148.098	No results	No results	Full match	Organic acids and derivatives	Carboxylic acids and derivatives	Amino acids, peptides, and analogues	Isoleucine and derivatives	2.93007	1.55093	2.30545e-05	0.94697	1.92462	up	1.83447e+06	545195	1.02168e+06	1.05622e+06	1.83628e+06	828888	1.8077e+06	2.43342e+06	2.58914e+06	1.71039e+06	2.27035e+06	632205	335112	444885	793686	511462	425180	680125	888951	603170	421383	549761	391088
Com_37562_neg	LPE O-22:2	C27 H54 N O6 P	1038.74	11.693	518.362	No results	Invalid mass	No results					3.0019	1.58588	0.00134038	0.916667	1.42564	up	304220	5.15034e+06	3.4057e+06	2.35043e+06	4.22502e+06	2.98379e+06	2.87565e+06	2.51523e+06	2.30638e+06	2.45042e+06	2.84403e+06	1.09359e+06	133594	694831	965062	1.58739e+06	1.817e+06	912404	678524	1.05049e+06	1.15383e+06	439093	889218
Com_11439_pos	4-(Diethylamino)salicylaldehyde	C11 H15 N O2	193.111	5.151	194.118	Full match	No results	No results					3.00396	1.58687	0.000164269	0.893939	1.7543	up	3.25315e+07	2.5778e+07	1.33297e+07	2.42364e+07	2.41549e+07	8.80526e+06	2.10394e+07	2.49065e+07	4.85907e+07	3.07832e+07	6.34608e+06	1.01548e+07	3.00269e+06	7.0642e+06	7.91689e+06	6.11843e+06	8.88168e+06	9.7323e+06	1.01447e+07	8.63303e+06	1.10441e+07	8.56965e+06	3.34036e+06
Com_30946_pos	RLH	C18 H32 N8 O4	402.276	6.019	403.282	Invalid mass	No results	No results					3.00974	1.58964	0.00921879	0.863636	1.40713	up	1.81367e+07	2.63917e+06	1.2158e+06	2.20248e+06	2.62244e+06	1.57078e+06	1.57529e+06	1.6975e+06	1.10039e+06	1.84107e+06	1.93728e+06	1.01417e+06	1.8956e+06	791918	801017	889142	721371	1.73362e+06	1.01994e+06	776302	769736	820026	2.01101e+06
Com_3681_pos	Androsterone	C19 H30 O2	272.214	6.696	273.221	Invalid mass	No results	No results	Lipids and lipid-like molecules	Steroids and steroid derivatives	Androstane steroids	Androgens and derivatives	3.01388	1.59162	0.000252971	0.909091	1.61982	up	3.83856e+07	7.07952e+06	1.35447e+07	3.2336e+07	3.97866e+07	9.90154e+06	4.50714e+07	2.68456e+07	1.59243e+07	2.36621e+07	3.54195e+07	1.11007e+07	6.01336e+06	9.21022e+06	4.9953e+06	8.6439e+06	5.75839e+06	1.11653e+07	1.02621e+07	5.88164e+06	6.82794e+06	1.18548e+07	1.25158e+07
Com_10436_pos	N6-Methyladenine	C6 H7 N5	149.07	4.96	150.078	Full match	No results	No results	Organoheterocyclic compounds	Imidazopyrimidines	Purines and purine derivatives	6-alkylaminopurines	3.01654	1.59289	0.00853762	0.848485	1.1348	up	785506	1.46603e+07	7.78551e+06	1.7189e+07	5.44052e+06	5.23532e+06	3.70221e+06	5.80451e+06	2.02519e+07	8.36949e+06	1.80051e+07	4.11675e+06	1.37967e+06	3.70853e+06	3.12994e+06	1.94696e+06	2.51342e+06	3.01734e+06	2.31286e+06	3.12486e+06	1.04013e+07	1.416e+06	1.71107e+06
Com_3451_pos	Methyldopa	C10 H13 N O4	211.085	5.075	212.092	No results	No results	Full match	Phenylpropanoids and polyketides	Phenylpropanoic acids	Not available	Phenylpropanoic acids	3.03044	1.59953	0.000152692	0.886364	1.65393	up	1.11889e+08	5.82e+07	5.43673e+07	5.6042e+07	5.80735e+07	1.51376e+07	5.01773e+07	9.99085e+07	1.30875e+08	9.73537e+07	8.93335e+07	1.54229e+07	1.41796e+07	1.06649e+07	1.31536e+07	9.37098e+06	6.64051e+07	2.71834e+07	1.94243e+07	3.6404e+07	1.0347e+07	5.80998e+07	1.50196e+07
Com_44438_pos	3,5-Diiodo-L-thyronine	C15 H13 I2 N O4	524.896	1.16	525.903	No results	No results	Full match	Organic acids and derivatives	Carboxylic acids and derivatives	Amino acids, peptides, and analogues	Phenylalanine and derivatives	3.034	1.60122	0.000740611	0.893939	1.40108	up	4.73932e+06	2.15394e+06	3.37823e+06	2.67345e+06	1.43806e+06	3.54295e+06	448132	2.53064e+06	6.90474e+06	3.36883e+06	3.49208e+06	1.91571e+06	984291	513167	492161	544007	954744	2.51677e+06	1.00423e+06	407406	745652	383117	2.00488e+06
Com_6071_pos	Indole-3-acrylic acid	C11 H9 N O2	187.063	6.486	188.071	Full match	No results	Full match	Organoheterocyclic compounds	Indoles and derivatives	Indoles	Indoles	3.03568	1.60202	2.38787e-06	0.962121	2.0186	up	5.25972e+07	3.1663e+07	3.20236e+07	4.04085e+07	4.1888e+07	1.31489e+07	4.07534e+07	4.24069e+07	7.74408e+07	4.43728e+07	4.95492e+07	1.23519e+07	1.13823e+07	1.23006e+07	9.36278e+06	9.19807e+06	1.58921e+07	1.25318e+07	1.39678e+07	1.37468e+07	8.28864e+06	1.89843e+07	2.95462e+07
Com_2572_neg	3-(2-thienyl)-1,2,4-oxadiazole-5-carbohydrazide	C7 H6 N4 O2 S	210.019	1.405	209.012	Invalid mass	No results	No results					3.04337	1.60567	0.00203143	0.931818	1.51539	up	5.67578e+07	5.10256e+07	4.99717e+07	6.77953e+07	3.34032e+07	3.81047e+07	5.57625e+07	7.85011e+07	1.22884e+08	1.15673e+08	9.96912e+07	4.10624e+07	720424	2.18333e+07	1.76366e+07	3.34399e+07	1.69337e+07	5.70514e+07	2.33884e+07	3.05288e+07	8.95877e+06	2.18923e+07	2.40954e+06
Com_17916_pos	N-Stearoyl taurine	C20 H41 N O4 S	391.271	5.74	392.279	Invalid mass	No results	No results	Lipids and lipid-like molecules	Fatty Acyls	Fatty amides	N-acyl amines	3.05526	1.6113	2.4315e-07	1	1.85969	up	7.75164e+06	8.87347e+06	5.14674e+06	7.14676e+06	1.50117e+07	6.12521e+06	1.28019e+07	1.0624e+07	9.29503e+06	6.98063e+06	1.18864e+07	5.11161e+06	1.19512e+06	2.92689e+06	3.2531e+06	3.82724e+06	2.39641e+06	3.97209e+06	3.46152e+06	2.99143e+06	2.74277e+06	2.80081e+06	1.61372e+06
Com_134_neg	2'-Deoxyinosine	C10 H12 N4 O4	252.086	4.063	251.078	Full match	Full match	Full match	Nucleosides, nucleotides, and analogues	Purine nucleosides	Purine 2'-deoxyribonucleosides	Purine 2'-deoxyribonucleosides	3.06184	1.6144	7.71959e-05	0.94697	1.49203	up	3.20612e+08	5.4169e+08	2.3321e+08	5.75016e+08	2.0182e+08	3.05825e+08	1.7453e+08	2.66152e+08	3.21704e+08	2.57884e+08	5.52826e+08	1.64305e+08	3.47075e+07	1.19462e+08	4.3883e+07	7.75667e+07	1.0829e+08	1.67105e+08	6.65763e+07	1.78577e+08	3.07785e+08	3.87676e+07	2.95218e+07
Com_49086_pos	ethyl 4-[(6-methyl-3-pyridazinyl)oxy]benzoate	C14 H14 N2 O3	258.104	4.865	259.111	Invalid mass	No results	No results					3.06919	1.61786	2.33427e-05	0.992424	1.75492	up	7.36437e+06	6.42093e+06	5.54154e+06	6.45514e+06	1.03016e+07	3.28559e+06	5.18542e+06	1.14781e+07	1.34458e+07	9.19009e+06	5.07335e+06	3.02413e+06	739359	605849	2.8428e+06	2.94949e+06	2.92608e+06	4.47577e+06	3.02141e+06	2.16673e+06	2.80512e+06	1.73854e+06	2.46982e+06
Com_24404_pos	1-(3,4-dihydroxyphenyl)-7-(4-hydroxyphenyl)heptan-3-one	C19 H22 O4	309.202	7.417	310.208	Invalid mass	No results	No results					3.07846	1.62221	1.2577e-07	1	2.15614	up	7.4073e+06	3.46105e+06	2.87184e+06	2.54502e+06	3.52764e+06	2.85429e+06	4.99744e+06	3.97635e+06	6.76639e+06	3.16495e+06	3.39481e+06	1.71659e+06	1.22451e+06	1.27689e+06	675597	1.26687e+06	1.14026e+06	877934	1.69671e+06	969296	1.89251e+06	1.81346e+06	1.3843e+06
Com_12479_pos	FIBF-d7	C23 H22 [2]H7 F N2 O	375.274	9.899	376.282	Invalid mass	No results	No results					3.08638	1.62591	0.000118193	0.924242	1.65158	up	7.45698e+06	9.51885e+06	6.37123e+06	5.98266e+06	7.467e+06	3.00443e+06	2.93038e+07	1.40761e+07	1.30031e+07	9.77633e+06	1.33238e+07	3.55609e+06	3.28045e+06	3.98874e+06	4.9529e+06	3.05752e+06	4.87864e+06	2.40619e+06	6.65136e+06	3.38072e+06	1.72853e+06	2.23251e+06	2.0485e+06
Com_24032_pos	2,4-diaziran-1-yl-6-(1-phenyl-1H-pyrrol-2-yl)-1,3,5-triazine	C17 H16 N6	304.143	5.099	305.15	Full match	No results	No results					3.09867	1.63165	8.88809e-06	0.984848	1.83087	up	1.28877e+07	1.20899e+07	1.26123e+07	1.24267e+07	2.35647e+07	8.68702e+06	1.46848e+07	2.07933e+07	2.36619e+07	1.98062e+07	1.92263e+07	1.04399e+07	2.57759e+06	4.40923e+06	6.20769e+06	6.6054e+06	1.33658e+06	1.03969e+07	5.4734e+06	6.13095e+06	2.83536e+06	3.98732e+06	3.1252e+06
Com_37497_neg	LysoPC 12:1	C20 H36 N O7 P	433.221	5.888	432.214	No results	No results	Full match	Lipids and lipid-like molecules	Glycerophospholipids	Glycerophosphocholines	Phosphocholines	3.11574	1.63957	1.22589e-06	0.962121	2.01319	up	2.30384e+06	2.36676e+06	1.92946e+06	3.69023e+06	2.01517e+06	962610	2.62205e+06	2.1722e+06	4.35193e+06	3.17098e+06	3.9085e+06	973331	472147	829775	950739	872356	865695	1.02696e+06	966929	1.02002e+06	873047	1.00199e+06	473602
Com_921_pos	Anandamide (AEA)	C22 H37 N O2	347.282	6.487	348.29	Full match	No results	No results	Organic nitrogen compounds	Organonitrogen compounds	Amines	N-acylethanolamines	3.1183	1.64076	0.000140318	0.94697	1.73402	up	3.92695e+07	1.40244e+07	1.94419e+07	1.94755e+07	1.33191e+07	1.00128e+07	1.19452e+07	1.20278e+07	4.43906e+07	2.92132e+07	2.15875e+07	8.28131e+06	2.67426e+06	5.31977e+06	1.03184e+07	8.45285e+06	1.00997e+07	1.42167e+07	7.52065e+06	7.20307e+06	1.15926e+06	4.16941e+06	2.69478e+06
Com_5651_pos	Phenylacetylglycine	C10 H11 N O3	193.074	5.833	194.081	No results	No results	Full match	Organic acids and derivatives	Carboxylic acids and derivatives	Amino acids, peptides, and analogues	N-acyl-alpha amino acids	3.13187	1.64703	5.17937e-05	1	1.81523	up	3.78635e+07	4.06652e+07	5.46955e+07	1.04589e+08	8.09553e+07	4.46331e+07	9.03326e+07	5.47791e+07	5.89635e+07	5.94231e+07	7.64441e+07	3.28931e+07	4.47849e+06	1.53237e+07	1.84585e+07	3.10987e+07	1.78631e+07	3.57045e+07	2.39775e+07	2.79951e+07	1.62999e+07	1.71018e+07	3.7977e+06
Com_10075_neg	(+/-)19(20)-DiHDPA	C22 H34 O4	362.246	7.235	361.24	Full match	No results	No results	Lipids and lipid-like molecules	Fatty Acyls	Fatty acids and conjugates	Very long-chain fatty acids	3.17423	1.66641	1.95234e-05	0.992424	1.74665	up	2.00339e+07	1.19101e+07	1.1523e+07	9.8914e+06	1.51795e+07	8.90884e+06	3.1418e+07	1.33152e+07	2.748e+07	1.0082e+07	1.28795e+07	5.79465e+06	2.65208e+06	5.27214e+06	4.78239e+06	7.5083e+06	1.33643e+06	6.59538e+06	4.67839e+06	4.31665e+06	8.92546e+06	6.01104e+06	1.45304e+06
Com_9601_pos	N-Acetyl-5-aminosalicylic acid	C9 H9 N O4	195.054	5.091	196.061	Full match	No results	No results	Benzenoids	Benzene and substituted derivatives	Benzoic acids and derivatives	Acylaminobenzoic acid and derivatives	3.17914	1.66863	2.90687e-06	0.962121	2.12096	up	2.61311e+07	1.99704e+07	2.9248e+07	2.13881e+07	2.84597e+07	1.0281e+07	2.7263e+07	3.9379e+07	5.55621e+07	4.14583e+07	3.0861e+07	1.04662e+07	5.74039e+06	1.0052e+07	8.77491e+06	6.47371e+06	9.14176e+06	1.05596e+07	1.04217e+07	9.53421e+06	1.07585e+07	1.13613e+07	9.95466e+06
Com_142_neg	2-Hydroxycaproic acid	C6 H12 O3	132.078	5.705	131.07	Invalid mass	Invalid mass	No results	Lipids and lipid-like molecules	Fatty Acyls	Fatty acids and conjugates	Medium-chain fatty acids	3.20068	1.67838	0.0369615	0.75	1.05612	up	1.51549e+09	1.78608e+08	2.40479e+08	1.81733e+08	2.89594e+07	5.31843e+08	8.4162e+07	8.70826e+07	4.88275e+08	1.31463e+08	1.47627e+08	7.14354e+07	2.36005e+06	1.32386e+08	4.86782e+07	1.5125e+08	1.52487e+08	8.0228e+07	1.21026e+08	2.88398e+08	3.29754e+07	1.43984e+08	7.16366e+06
Com_12250_pos	2-allyl-2,3-dihydro-1H-dinaphtho[2,1-c:1,2-e]azepine	C25 H21 N	335.163	5.706	336.17	Invalid mass	No results	No results					3.20102	1.67853	3.33486e-05	1	1.92412	up	5.29397e+07	5.31881e+07	4.71406e+07	8.52081e+07	6.51915e+07	3.76937e+07	6.32935e+07	5.54658e+07	5.54275e+07	5.53622e+07	6.03857e+07	2.98534e+07	3.11083e+06	1.67439e+07	1.83476e+07	2.08508e+07	1.64812e+07	3.08403e+07	2.22323e+07	2.52826e+07	1.3515e+07	1.32735e+07	4.61489e+06
Com_34054_pos	(4-isobutoxyphenyl)(phenyl)methanone oxime	C17 H19 N O2	269.142	5.995	270.149	Full match	No results	No results					3.21723	1.68582	0.00136752	0.878788	1.47739	up	1.88949e+07	2.21882e+06	2.92156e+06	7.52495e+06	7.77593e+06	1.1283e+06	3.27399e+06	2.0662e+06	6.07132e+06	3.75192e+06	5.30088e+06	1.26818e+06	2.56008e+06	980177	5.94845e+06	870727	937771	1.20225e+06	1.21376e+06	930094	1.05451e+06	1.03602e+06	2.65791e+06
Com_20235_neg	4-chloro-N~1~-(4-pyridinyl)-1,2-benzenediamine	C11 H10 Cl N3	219.057	5.282	218.049	Full match	No results	No results					3.23276	1.69277	0.000475172	0.962121	1.49159	up	1.06376e+07	1.2296e+07	9.81399e+06	1.07434e+07	1.31979e+07	4.83611e+06	1.05064e+07	1.79347e+07	1.94928e+07	1.45928e+07	1.61095e+07	6.73777e+06	389670	5.49495e+06	7.71744e+06	4.54365e+06	6.71472e+06	3.23854e+06	5.31569e+06	4.20916e+06	716300	1.67025e+06	549839
Com_35241_neg	FAHFA 20:2/22:4	C42 H70 O4	638.526	10.999	637.519	No results	Full match	No results					3.23617	1.69429	0.0352383	0.795455	1.17101	up	106899	215815	148027	155602	814521	184745	2.36905e+06	149721	209131	180233	209393	123747	47434.2	134508	141584	122195	212737	101995	128800	126065	221401	168526	69912.9
Com_41478_neg	11(Z)-Eicosenoic acid	C20 H38 O2	310.287	11.849	309.28	Full match	No results	Full match	Lipids and lipid-like molecules	Fatty Acyls	Fatty acids and conjugates	Long-chain fatty acids	3.25186	1.70127	0.0158897	0.818182	1.17185	up	121142	2.25875e+06	1.42698e+06	1.46718e+06	2.06855e+06	2.42023e+06	6.39216e+06	1.05415e+06	261705	1.83171e+06	1.91219e+06	835171	58969	453065	575739	475175	1.48522e+06	666244	574578	1.4731e+06	240751	200302	78640.5
Com_72711_pos	PC 10:0_13:1	C31 H60 N O8 P	605.407	10.339	606.414	No results	Full match	No results					3.25592	1.70306	0.000581659	0.969697	1.6473	up	2.64127e+06	3.68852e+06	3.36498e+06	4.56102e+06	6.22314e+06	1.91858e+06	5.84301e+06	6.23156e+06	5.8534e+06	8.51895e+06	4.52953e+06	1.82863e+06	176684	2.2572e+06	1.61906e+06	1.72054e+06	1.96533e+06	2.1084e+06	2.25797e+06	1.72076e+06	232948	1.8195e+06	176142
Com_9130_pos	Monocrotaline	C16 H23 N O6	325.152	5.852	326.159	Full match	No results	No results	Organoheterocyclic compounds	Pyrrolizines	Not available	Pyrrolizines	3.29609	1.72076	4.51416e-06	1	1.85762	up	4.14167e+06	3.58039e+06	9.30088e+06	1.29221e+07	6.07649e+06	5.59742e+06	3.08003e+06	3.8977e+06	3.76569e+06	3.97545e+06	2.68251e+06	2.0292e+06	2.55953e+06	1.15017e+06	1.15409e+06	1.19846e+06	1.03866e+06	2.20142e+06	1.6229e+06	1.83345e+06	2.16495e+06	1.24827e+06	1.3329e+06
Com_5127_neg	2'-Deoxyuridine	C9 H12 N2 O5	228.075	3.005	227.067	Full match	Full match	Full match	Nucleosides, nucleotides, and analogues	Pyrimidine nucleosides	Pyrimidine 2'-deoxyribonucleosides	Pyrimidine 2'-deoxyribonucleosides	3.30715	1.72559	0.000167295	0.969697	1.55188	up	4.60082e+07	1.09838e+08	6.43983e+07	1.3602e+08	5.24754e+07	4.12675e+07	2.72753e+07	7.25248e+07	1.49824e+08	5.41509e+07	1.11421e+08	3.96873e+07	3.78284e+06	2.65839e+07	1.83158e+07	2.10508e+07	3.35569e+07	2.49481e+07	2.61847e+07	3.24506e+07	3.06005e+07	2.32163e+07	5.02146e+06
Com_49096_pos	Capryloylglycine	C10 H19 N O3	201.136	3.383	202.144	Full match	No results	No results	Organic acids and derivatives	Carboxylic acids and derivatives	Amino acids, peptides, and analogues	N-acyl-alpha amino acids	3.30914	1.72645	7.51189e-08	0.977273	2.12813	up	1.61848e+07	1.15328e+07	1.21981e+07	1.48991e+07	1.89451e+07	7.10846e+06	1.80696e+07	1.97142e+07	2.80989e+07	1.96997e+07	1.90324e+07	7.43862e+06	2.60967e+06	3.53932e+06	5.51324e+06	4.53478e+06	3.98711e+06	7.45791e+06	5.61216e+06	4.99151e+06	7.16336e+06	4.97991e+06	3.31986e+06
Com_74942_pos	(2,6-dimethylmorpholino)(1-methyl-5-nitro-1H-pyrazol-4-yl)methanone	C11 H16 N4 O4	290.098	1.706	291.106	Invalid mass	No results	No results					3.3151	1.72905	0.00031044	0.924242	1.72987	up	603763	347538	279189	221255	1.48022e+06	121027	531158	537962	677631	386731	503227	149420	111124	167127	127567	113437	145439	215151	182178	136728	217211	170322	136620
Com_15017_neg	Abametapir	C12 H12 N2	184.1	5.41	183.092	No results	No results	Full match	Organoheterocyclic compounds	Pyridines and derivatives	Bipyridines and oligopyridines	Bipyridines and oligopyridines	3.36321	1.74984	3.51113e-06	1	2.04625	up	3.6882e+06	2.74261e+06	2.43428e+06	2.56165e+06	3.48993e+06	2.13531e+06	5.43517e+06	4.57978e+06	4.10533e+06	3.61846e+06	3.96745e+06	1.06713e+06	224573	1.13992e+06	1.45525e+06	1.00322e+06	929781	1.13121e+06	1.3413e+06	979807	1.68917e+06	1.23465e+06	375805
Com_20019_pos	2-(3,5-dichlorophenyl)-6-methyl-2,3,4,5-tetrahydropyridazin-3-one	C11 H10 Cl2 N2 O	256.02	1.302	257.027	Invalid mass	No results	No results					3.3661	1.75108	0.000871844	0.901515	1.50493	up	2.87804e+06	405148	1.33204e+06	1.37068e+06	825342	829971	447149	1.20526e+06	4.4596e+06	1.13558e+06	1.55168e+06	386022	414392	446109	317534	385618	428197	543923	549636	404420	520789	484171	447340
Com_2271_pos	Ethyl chrysanthemumate	C12 H20 O2	196.146	8.374	415.281	No results	No results	Full match	Lipids and lipid-like molecules	Prenol lipids	Monoterpenoids	Monocyclic monoterpenoids	3.3684	1.75206	3.53628e-05	0.954545	1.7245	up	2.93163e+09	4.26099e+08	1.29764e+09	1.06178e+09	2.33173e+09	7.68167e+08	7.16917e+08	1.82083e+09	1.22088e+09	1.09381e+09	6.66954e+08	5.10344e+08	3.83078e+08	2.02801e+08	3.55451e+08	4.88425e+08	3.19022e+08	7.05263e+08	3.15566e+08	4.2762e+08	2.07798e+08	5.06601e+08	2.21117e+08
Com_18092_pos	4-[4-phenyl-3,6-dihydro-1(2H)-pyridinyl]butanoic acid hydrochloride	C15 H19 N O2	223.156	4.934	246.145	Invalid mass	No results	No results					3.37753	1.75597	6.99196e-07	0.969697	1.94831	up	3.49304e+07	2.84246e+07	2.24865e+07	2.55669e+07	4.69743e+07	1.19395e+07	5.23648e+07	4.65266e+07	4.4161e+07	3.66809e+07	3.83646e+07	1.17228e+07	1.12855e+07	1.52798e+07	7.30834e+06	4.91024e+06	1.36633e+07	1.07622e+07	9.5659e+06	1.00346e+07	1.26642e+07	1.34486e+07	4.81043e+06
Com_48518_neg	5-Phenyl-N-(4-(trifluoromethyl)phenyl)oxazol-2-amine	C16 H11 F3 N2 O	304.08	1.966	303.073	Invalid mass	No results	No results	Organoheterocyclic compounds	Azoles	Oxazoles	Phenyl-1,3-oxazoles	3.39276	1.76246	5.04865e-05	0.984848	1.75974	up	1.14831e+07	1.00287e+07	6.62906e+06	7.92419e+06	7.99616e+06	4.26723e+06	7.45945e+06	8.6394e+06	1.34226e+07	1.11737e+07	1.34719e+07	5.54667e+06	537820	2.00024e+06	2.86084e+06	1.80339e+06	3.19207e+06	3.45056e+06	3.04073e+06	3.43716e+06	2.312e+06	4.3454e+06	429572
Com_904_neg	Prostaglandin D2	C20 H32 O5	352.228	9.203	351.221	Invalid mass	No results	No results	Lipids and lipid-like molecules	Fatty Acyls	Eicosanoids	Prostaglandins and related compounds	3.39318	1.76264	0.000575298	0.924242	1.42239	up	8.60984e+07	2.65575e+07	3.83182e+07	4.51701e+07	2.68511e+08	5.03686e+07	1.41473e+08	1.124e+08	6.38373e+07	8.48478e+07	4.29252e+07	3.22119e+07	1.18167e+07	1.46624e+07	2.79953e+07	3.27256e+07	4.00311e+07	4.28591e+07	3.47541e+06	1.96571e+07	3.31009e+07	3.84435e+07	1.18248e+07
Com_18261_pos	L-Tyrosinemethylester	C10 H13 N O3	195.09	6.161	196.097	No results	No results	Full match					3.44145	1.78302	1.36995e-06	1	2.03239	up	1.48291e+07	1.7172e+07	1.48641e+07	3.04091e+07	1.66861e+07	1.01644e+07	1.97587e+07	1.28909e+07	1.05789e+07	1.30521e+07	2.25828e+07	6.00363e+06	1.82497e+06	3.90478e+06	4.57983e+06	3.81561e+06	6.08398e+06	5.3107e+06	8.36886e+06	7.91433e+06	2.30789e+06	6.22489e+06	1.66616e+06
Com_7548_pos	2,6-Dihydroxypurine	C5 H4 N4 O2	152.033	4.066	153.041	No results	No results	Full match	Organoheterocyclic compounds	Imidazopyrimidines	Purines and purine derivatives	Hypoxanthines	3.45381	1.78819	0.000127034	0.94697	1.71459	up	1.16014e+07	3.22209e+07	1.61158e+07	4.08682e+07	1.12281e+07	7.68292e+06	8.53649e+06	1.34986e+07	4.17803e+07	1.96904e+07	4.21084e+07	7.02843e+06	7.39233e+06	6.61986e+06	3.60966e+06	2.42476e+06	8.30293e+06	4.46101e+06	4.47623e+06	6.94237e+06	1.61225e+07	4.99831e+06	5.1113e+06
Com_28837_pos	Docosanamide	C22 H45 N O	339.35	11.424	340.357	Full match	No results	No results	Lipids and lipid-like molecules	Fatty Acyls	Fatty amides	Fatty amides	3.50259	1.80842	0.00608866	0.833333	1.37339	up	559436	623283	1.44057e+06	975828	1.65545e+06	500434	9.96364e+06	937811	2.03952e+06	1.74187e+06	1.68643e+06	578370	291484	700944	593948	624609	507494	610634	720751	566584	530986	828446	336528
Com_6278_neg	β-Muricholic acid	C24 H40 O5	816.576	7.08	815.569	Invalid mass	No results	No results	Lipids and lipid-like molecules	Steroids and steroid derivatives	Bile acids, alcohols and derivatives	Trihydroxy bile acids, alcohols and derivatives	3.51032	1.8116	0.00838278	0.863636	1.18072	up	3.17582e+06	1.31027e+06	6.48471e+06	2.42586e+06	1.92275e+07	1.05797e+06	1.08437e+07	8.36989e+06	1.27911e+06	7.68455e+06	1.6048e+06	1.99274e+06	1.25509e+06	1.01473e+06	913239	859177	821496	1.20038e+06	842260	847225	5.92882e+06	798956	3.24877e+06
Com_11496_neg	Hydrocortisone acetate	C23 H32 O6	404.22	5.959	403.213	No results	No results	Full match	Lipids and lipid-like molecules	Steroids and steroid derivatives	Pregnane steroids	Gluco/mineralocorticoids, progestogins and derivatives	3.51562	1.81378	0.000389527	0.886364	1.75856	up	1.98748e+07	8.29064e+06	7.57029e+06	1.07241e+07	3.33415e+06	4.73005e+06	1.71494e+06	5.36381e+06	1.78037e+07	1.16424e+07	1.62114e+07	1.76456e+06	6.08166e+06	2.0785e+06	1.78367e+06	1.48689e+06	1.68802e+06	1.78758e+06	1.63173e+06	1.59661e+06	2.97957e+06	2.18733e+06	8.2171e+06
Com_4361_pos	N-Acetylsphingosine	C20 H39 N O3	363.275	9.248	364.282	Invalid mass	No results	No results	Lipids and lipid-like molecules	Sphingolipids	Ceramides	Ceramides	3.52477	1.81753	0.0194453	0.727273	1.11888	up	2.24412e+06	1.67916e+06	2.88875e+06	4.16175e+06	1.92603e+07	3.77719e+06	4.47439e+07	9.69537e+06	3.32307e+06	4.21477e+06	1.74201e+06	5.67612e+06	454656	859539	3.35569e+06	3.36506e+06	6.52211e+06	2.22903e+06	850504	4.89649e+06	669617	861483	507067
Com_28952_pos	7-(2-aminophenyl)heptanoic acid	C13 H19 N O2	243.122	3.331	244.129	Invalid mass	No results	No results					3.54507	1.82582	4.0889e-07	0.984848	1.95363	up	6.4848e+07	4.01802e+07	3.57854e+07	4.68292e+07	3.4481e+07	1.80381e+07	4.36059e+07	6.39888e+07	7.1575e+07	6.21506e+07	2.69963e+07	1.97592e+07	6.19243e+06	1.49607e+07	1.0505e+07	1.08048e+07	1.38389e+07	1.99739e+07	1.01392e+07	1.33305e+07	1.77221e+07	1.36284e+07	5.61652e+06
Com_673_pos	Adenine	C5 H5 N5	135.055	1.806	136.062	Full match	Full match	Full match	Organoheterocyclic compounds	Imidazopyrimidines	Purines and purine derivatives	6-aminopurines	3.57427	1.83765	0.000212215	0.984848	1.45672	up	2.78626e+09	9.17164e+08	1.10306e+09	1.00137e+09	5.35641e+08	5.36309e+08	1.12555e+09	7.81951e+08	2.86837e+09	8.46386e+08	8.7946e+08	3.5186e+08	6.86502e+07	5.1012e+08	1.57198e+08	4.04858e+08	4.90651e+08	6.2746e+08	2.78456e+08	5.2466e+08	4.28241e+08	1.999e+08	4.21478e+07
Com_1729_pos	2-(14,15-Epoxyeicosatrienoyl) glycerol	C23 H38 O5	416.254	6.847	417.261	Invalid mass	No results	No results	Lipids and lipid-like molecules	Glycerolipids	Monoradylglycerols	2-monoacylglycerols	3.57647	1.83853	0.000253672	0.916667	1.53789	up	9.88251e+07	7.30993e+07	6.40175e+07	1.39771e+08	9.292e+07	1.27822e+07	2.17873e+08	7.52099e+07	1.23772e+08	1.33548e+08	1.35312e+08	3.24781e+07	3.4777e+07	8.98905e+06	2.09259e+07	6.46984e+07	1.37596e+07	4.07394e+07	2.13973e+07	1.23583e+07	2.98808e+07	2.24069e+07	5.35923e+07
Com_7512_neg	Dehydrocholic acid	C24 H34 O5	402.241	6.185	401.234	Full match	No results	Full match	Lipids and lipid-like molecules	Steroids and steroid derivatives	Bile acids, alcohols and derivatives	Bile acids, alcohols and derivatives	3.58096	1.84035	2.82591e-05	0.969697	1.86419	up	1.65465e+07	1.58058e+07	1.49588e+07	1.38637e+07	2.57617e+07	7.2198e+06	7.53559e+07	2.49937e+07	1.44148e+07	1.82058e+07	2.29427e+07	9.1092e+06	4.47538e+06	4.22696e+06	6.36674e+06	1.01819e+07	5.61944e+06	7.46869e+06	5.79102e+06	4.23543e+06	1.07301e+07	3.95863e+06	4.0179e+06
Com_15274_neg	PG 4:0_18:1	C28 H53 O10 P	580.338	11.61	579.331	No results	Full match	No results					3.60907	1.85163	0.00742981	0.833333	1.13579	up	506606	2.02873e+07	9.80992e+06	5.61391e+06	8.75115e+06	8.89948e+06	5.0866e+06	1.44953e+07	481744	8.85584e+06	1.48638e+07	2.28928e+06	118836	353778	4.32157e+06	475540	1.21593e+07	835691	1.05768e+06	2.86968e+06	4.22498e+06	612435	198257
Com_2713_neg	1,5-Anhydro-D-glucitol	C6 H12 O5	164.068	1.441	163.06	Full match	No results	Full match	Organic oxygen compounds	Organooxygen compounds	Carbohydrates and carbohydrate conjugates	Monosaccharides	3.62392	1.85755	0.00126127	0.924242	1.52189	up	8.55379e+07	9.86779e+07	4.24363e+07	1.11828e+08	3.92137e+07	2.27323e+07	4.97907e+07	5.01894e+07	1.81849e+08	1.04705e+08	8.80789e+07	3.42545e+06	4.88963e+06	2.40059e+07	2.27539e+07	1.69346e+07	4.18374e+07	2.31885e+07	3.70327e+07	2.4706e+07	1.77625e+07	4.61699e+07	706595
Com_2506_pos	4-methoxy-6-(prop-2-en-1-yl)-2H-1,3-benzodioxole	C11 H12 O3	192.079	5.973	193.086	Full match	No results	No results					3.63788	1.8631	5.62814e-05	0.939394	1.68294	up	1.5872e+07	8.99925e+06	9.25554e+06	1.40188e+07	2.5895e+07	3.9553e+06	6.18491e+06	2.23982e+07	2.3658e+07	2.26274e+07	1.90092e+07	5.8389e+06	827147	3.63831e+06	4.53838e+06	2.93802e+06	4.28761e+06	7.84529e+06	6.16562e+06	3.65003e+06	4.20445e+06	4.85028e+06	2.75648e+06
Com_13694_pos	Cholecalciferol	C27 H44 O	384.339	9.498	385.346	Full match	No results	No results	Lipids and lipid-like molecules	Steroids and steroid derivatives	Vitamin D and derivatives	Vitamin D and derivatives	3.67875	1.87922	0.00017713	0.931818	1.4698	up	6.63233e+06	3.79843e+06	5.71037e+06	7.34218e+06	2.21178e+07	3.78003e+06	1.07698e+07	1.78757e+07	1.53155e+07	2.87227e+07	1.00179e+07	8.43874e+06	968556	2.6406e+06	4.60115e+06	3.40186e+06	3.66853e+06	4.79692e+06	2.81143e+06	3.4961e+06	1.82785e+06	1.53741e+06	979086
Com_34472_pos	N-Acetyl-DL-phenylalanine	C11 H13 N O3	207.089	5.944	208.097	No results	No results	Full match	Organic acids and derivatives	Carboxylic acids and derivatives	Amino acids, peptides, and analogues	Phenylalanine and derivatives	3.72817	1.89847	6.18718e-08	1	2.18711	up	5.71122e+06	6.79889e+06	6.44253e+06	9.72974e+06	8.16423e+06	4.15308e+06	2.00649e+07	6.21278e+06	6.56128e+06	6.58389e+06	7.66009e+06	3.59817e+06	3.55468e+06	1.6639e+06	1.52346e+06	1.52286e+06	1.69019e+06	2.59953e+06	2.40168e+06	1.94541e+06	1.81773e+06	2.09941e+06	1.35707e+06
Com_25731_neg	albiflorin	C23 H28 O11	526.179	5.27	525.171	Invalid mass	No results	No results	Lipids and lipid-like molecules	Prenol lipids	Terpene glycosides	Terpene glycosides	3.80776	1.92894	0.000188499	0.916667	1.21865	up	1.90376e+06	881552	1.50816e+06	1.28723e+06	195160	507568	402956	724568	1.93978e+06	1.5447e+06	1.04485e+06	319464	121327	344695	307655	221349	352192	317157	286696	310544	213518	461920	164335
Com_8500_pos	Guggulsterone	C21 H28 O2	312.207	5.982	335.197	No results	No results	Full match	Lipids and lipid-like molecules	Steroids and steroid derivatives	Androstane steroids	Androgens and derivatives	3.82168	1.93421	5.29993e-06	0.992424	1.947	up	3.64604e+07	5.18267e+07	5.98262e+07	7.26936e+07	7.01581e+07	3.86614e+07	7.83357e+07	4.41199e+07	1.97826e+07	3.06397e+07	5.61186e+07	2.37305e+07	3.34329e+06	1.3696e+07	1.62417e+07	1.43362e+07	1.43505e+07	1.77793e+07	1.56693e+07	1.61282e+07	1.36975e+07	7.42035e+06	3.06783e+06
Com_394_pos	Methylimidazoleacetic acid	C6 H8 N2 O2	140.059	1.427	141.066	Full match	No results	Full match	Organoheterocyclic compounds	Azoles	Imidazoles	Imidazolyl carboxylic acids and derivatives	3.82696	1.9362	9.86302e-05	0.954545	1.81325	up	9.03584e+08	6.83202e+08	6.52494e+08	6.99829e+08	1.23309e+09	2.6701e+08	8.68105e+08	1.38964e+09	1.37965e+09	1.32432e+09	9.43025e+08	3.24588e+08	2.05884e+07	5.32656e+08	2.5158e+08	1.68664e+08	2.82527e+08	2.75305e+08	3.17615e+08	2.53572e+08	1.61394e+08	3.07518e+08	5.26267e+07
Com_69306_pos	APK	C14 H26 N4 O4	336.179	4.703	337.186	Invalid mass	No results	No results					3.83139	1.93787	5.38342e-06	0.954545	1.75658	up	634221	1.08867e+06	665710	1.01454e+06	2.12376e+06	311249	1.59082e+06	1.62347e+06	1.15067e+06	953360	1.43405e+06	814743	122469	173026	165889	250810	257664	537363	237323	334644	186058	367507	137399
Com_70156_pos	Phenytoin	C15 H12 N2 O2	274.067	4.441	275.075	Invalid mass	No results	No results					3.8394	1.94088	5.47817e-07	0.984848	1.751	up	1.48142e+06	2.22056e+06	1.05681e+06	2.6334e+06	914405	1.27232e+06	745138	1.13978e+06	1.31613e+06	1.11944e+06	1.97492e+06	338567	614353	360081	183387	219593	277643	504983	177448	403479	982079	292105	156734
Com_4537_pos	1-(3,4-dimethoxyphenyl)ethan-1-one oxime	C10 H13 N O3	195.09	5.839	196.097	Full match	No results	Full match					3.84693	1.94371	2.23483e-05	1	1.93704	up	4.46013e+07	5.7446e+07	5.06059e+07	9.07438e+07	1.163e+08	4.83167e+07	8.60698e+07	5.45069e+07	6.25263e+07	4.52504e+07	6.40353e+07	2.33601e+07	6.1965e+06	1.49256e+07	1.68647e+07	2.12388e+07	1.75988e+07	2.32433e+07	2.53586e+07	2.52139e+07	1.56577e+07	1.29316e+07	1.70141e+06
Com_44143_pos	3-(2-methylpropyl)-octahydropyrrolo[1,2-a]pyrazine-1,4-dione	C11 H18 N2 O2	232.121	5.538	233.129	Invalid mass	No results	No match					3.85554	1.94693	6.95586e-08	0.992424	2.15557	up	3.42918e+06	2.47137e+06	2.14592e+06	2.66011e+06	3.05423e+06	1.2511e+06	2.85531e+06	3.63136e+06	5.24161e+06	3.72561e+06	3.2228e+06	1.16541e+06	324820	794339	634376	848590	684569	837962	670134	519908	1.80802e+06	835985	407937
Com_11939_pos	Methyl 3-indolyacetate	C11 H11 N O2	189.079	5.901	190.086	No results	No results	Full match	Organoheterocyclic compounds	Indoles and derivatives	Indolyl carboxylic acids and derivatives	Indole-3-acetic acid derivatives	3.87575	1.95448	1.212e-07	1	1.78882	up	2.27377e+07	9.06658e+06	1.39683e+07	1.1794e+07	5.8311e+06	6.94144e+06	7.39024e+06	9.6709e+06	1.2942e+07	1.17383e+07	1.09691e+07	2.72962e+06	2.26609e+06	2.53196e+06	2.43112e+06	2.04156e+06	4.43605e+06	3.16493e+06	2.89486e+06	2.58041e+06	5.01196e+06	3.73087e+06	815367
Com_15610_pos	4'-Methoxyacetophenone	C9 H10 O2	150.068	9.25	151.075	Full match	No results	Full match	Organic oxygen compounds	Organooxygen compounds	Carbonyl compounds	Alkyl-phenylketones	3.91287	1.96823	9.60985e-07	1	2.02606	up	5.98997e+06	8.22671e+06	1.18772e+07	6.72063e+06	2.21113e+07	5.53149e+06	2.23063e+07	1.3519e+07	1.0009e+07	1.60982e+07	1.00659e+07	4.95062e+06	2.01339e+06	2.61564e+06	3.3416e+06	4.29529e+06	2.61517e+06	4.48975e+06	4.37478e+06	1.34157e+06	2.28009e+06	3.15835e+06	1.45245e+06
Com_8312_neg	2-hydroxyiminoindane-1,3-dione	C9 H5 N O3	175.03	4.923	174.022	Invalid mass	No results	No results					3.9481	1.98116	0.000166097	0.924242	1.71459	up	2.18451e+07	1.48239e+07	1.24299e+07	1.1957e+07	6.3909e+06	3.4018e+06	5.55421e+06	1.70242e+07	3.40824e+07	1.43529e+07	1.84884e+07	4.42198e+06	538858	4.86634e+06	5.12408e+06	1.08674e+06	5.3191e+06	2.79179e+06	4.83011e+06	3.49679e+06	3.9649e+06	6.97576e+06	890440
Com_19054_pos	N1-(2,6-dimethylphenyl)-2-morpholinoacetamide	C14 H20 N2 O2	248.153	5.219	249.16	Full match	No results	No results					3.94883	1.98143	2.23068e-05	0.977273	1.86492	up	3.83942e+07	2.36452e+07	2.72084e+07	2.93271e+07	3.75636e+07	1.24239e+07	4.40762e+07	4.73449e+07	5.63308e+07	3.70674e+07	3.9735e+07	1.57618e+07	3.87192e+06	1.33467e+06	1.02436e+07	2.28096e+06	1.36797e+07	1.63538e+07	1.0502e+07	9.46124e+06	1.0172e+07	1.07666e+07	4.17471e+06
Com_33408_neg	FAHFA 18:1/22:4	C40 H68 O4	612.51	10.985	611.503	No results	Full match	No results					4.00201	2.00073	0.00944325	0.840909	1.23366	up	116755	761434	323144	169948	748616	554424	3.36501e+06	178661	228413	215291	337985	120654	52745.4	145607	141213	157323	317302	140202	140675	150426	241814	219523	80562.7
Com_9295_pos	Lidocaine N-oxide	C14 H22 N2 O2	250.168	5.263	251.176	Full match	No results	No results	Organic acids and derivatives	Carboxylic acids and derivatives	Amino acids, peptides, and analogues	Alpha amino acids and derivatives	4.0457	2.01639	0.000196838	0.962121	1.72384	up	9.84315e+07	3.22147e+07	4.67371e+07	6.01189e+07	5.96864e+07	1.57669e+07	5.433e+07	6.43216e+07	3.76114e+07	4.93455e+07	7.43587e+07	2.93602e+07	2.342e+06	883054	2.52889e+07	2.08415e+07	1.27084e+07	2.06747e+07	7.02998e+06	1.06649e+07	1.59737e+07	1.15871e+07	2.52515e+06
Com_7177_pos	4-(4,5-dihydro-1H-imidazol-2-yl)-2,6-dimethylmorpholine hydrobromide	C9 H17 N3 O	183.138	5.488	184.145	Full match	No results	No results					4.07534	2.02692	1.08715e-05	0.984848	1.68172	up	1.294e+07	1.39814e+07	9.88438e+06	9.57602e+06	1.62633e+07	5.25066e+06	1.90626e+07	1.36397e+07	1.96561e+07	1.1798e+07	2.04685e+07	3.70337e+06	582400	2.96887e+06	3.98215e+06	2.30455e+06	3.1212e+06	5.53059e+06	2.44957e+06	3.09233e+06	7.18975e+06	5.20995e+06	692758
Com_76563_pos	3-amino-2,6-diphenyl-4,7-dihydro-2H-pyrazolo[3,4-d]pyrimidin-4-one	C17 H13 N5 O	303.114	3.391	304.121	Full match	No results	No results					4.08012	2.02861	0.000445555	0.909091	1.5894	up	1.91982e+06	1.78988e+06	352211	482155	2.99276e+06	287581	2.15228e+06	1.51122e+06	576319	2.20654e+06	1.47789e+06	246554	638543	322740	202864	179623	282944	243185	252555	234648	319788	475947	811352
Com_405_neg	2-Hydroxyvaleric acid	C5 H10 O3	118.062	5.358	117.055	Invalid mass	Invalid mass	No results	Lipids and lipid-like molecules	Fatty Acyls	Fatty acids and conjugates	Hydroxy fatty acids	4.08056	2.02877	0.0174433	0.795455	1.14863	up	6.21908e+08	7.41152e+07	7.10648e+07	6.4329e+07	1.22707e+07	2.64642e+08	3.38834e+07	3.15883e+07	1.42364e+08	3.9233e+07	5.47495e+07	3.58029e+07	1.74613e+06	2.75471e+07	2.3075e+07	7.16054e+07	2.66461e+07	4.46066e+07	3.01773e+07	6.2662e+07	1.36519e+07	3.63004e+07	3.17257e+06
Com_16810_pos	(1E)-5-hydroxy-1,7-diphenylhept-1-en-3-one	C19 H20 O2	302.13	5.275	303.137	Invalid mass	No results	No results					4.11458	2.04075	4.00253e-05	0.924242	1.55437	up	2.58604e+06	6.7165e+06	3.4098e+06	5.27033e+06	1.30294e+07	1.79786e+06	8.94305e+06	8.94654e+06	2.36406e+06	6.24694e+06	9.30662e+06	3.90128e+06	1.10251e+06	1.21184e+06	469937	496975	738964	3.212e+06	619248	702338	3.38345e+06	1.0045e+06	1.3496e+06
Com_29560_neg	FAHFA 20:4/20:4	C40 H62 O4	606.465	10.48	605.458	No results	Full match	No results					4.12782	2.04538	0.0249858	0.765152	1.23949	up	176947	746812	1.1758e+06	344613	301742	596731	441721	6.59626e+06	3.6426e+06	465016	1.65257e+06	570477	94071.4	240939	340365	352598	502816	364481	271844	412364	431717	556902	127155
Com_5223_neg	THC	C21 H30 O2	314.221	6.063	313.213	Invalid mass	No results	No results	Organoheterocyclic compounds	Benzopyrans	1-benzopyrans	2,2-dimethyl-1-benzopyrans	4.15686	2.0555	0.000556338	0.878788	1.42221	up	7.6671e+06	6.44421e+06	3.78001e+06	4.73616e+06	2.63284e+07	1.83695e+06	1.28801e+07	2.26647e+07	1.46059e+07	1.00776e+07	2.4181e+07	2.62278e+06	5.26078e+06	1.88194e+06	2.29177e+06	2.33318e+06	2.01345e+06	2.78159e+06	2.46725e+06	2.25414e+06	1.79567e+06	2.16336e+06	7.61594e+06
Com_5894_pos	Deoxyinosine	C10 H12 N4 O4	252.085	4.062	253.093	No results	No results	Full match	Nucleosides, nucleotides, and analogues	Purine nucleosides	Purine 2'-deoxyribonucleosides	Purine 2'-deoxyribonucleosides	4.17366	2.06131	1.59892e-07	0.969697	1.83371	up	8.08445e+06	1.80975e+07	5.71619e+06	1.50794e+07	5.9321e+06	6.05382e+06	4.77278e+06	1.309e+07	9.10758e+06	7.6569e+06	1.18415e+07	3.17005e+06	2.80022e+06	2.12909e+06	1.30816e+06	1.16084e+06	1.87326e+06	1.46802e+06	1.74061e+06	2.46919e+06	6.36474e+06	1.54507e+06	1.52854e+06
Com_759_neg	Thymidine	C10 H14 N2 O5	242.09	4.904	241.083	Full match	Full match	Full match	Nucleosides, nucleotides, and analogues	Pyrimidine nucleotides	Pyrimidine deoxyribonucleotides	Pyrimidine 2'-deoxyribonucleoside monophosphates	4.18335	2.06466	2.08151e-06	1	1.88837	up	1.45781e+08	2.16923e+08	1.47987e+08	2.66051e+08	8.76771e+07	9.14441e+07	7.57119e+07	1.35258e+08	3.13114e+08	1.68008e+08	3.62937e+08	6.04022e+07	1.72601e+07	5.02093e+07	5.34946e+07	3.15999e+07	6.07948e+07	3.90194e+07	5.84777e+07	6.17355e+07	3.30849e+07	4.5272e+07	1.30382e+07
Com_36928_neg	PG O-18:1_16:0	C40 H79 O9 P	734.548	9.16	733.541	No results	Full match	No results					4.18477	2.06515	7.84364e-05	0.924242	1.76069	up	1.89456e+06	2.84771e+06	2.44274e+06	799430	873405	1.7471e+06	221285	2.72613e+06	1.79842e+06	1.58473e+06	1.18032e+06	323000	149831	760633	273053	137020	355260	126889	345874	200367	598319	1.3512e+06	101097
Com_72615_pos	1,3-Dimethyluric Acid	C7 H8 N4 O3	196.06	4.077	197.067	No results	No results	Full match	Organoheterocyclic compounds	Imidazopyrimidines	Purines and purine derivatives	Xanthines	4.19708	2.06939	8.18752e-05	0.94697	1.81627	up	386285	255413	485187	197514	934095	125847	1.3525e+06	898989	539187	764297	445862	185254	92615.6	114319	92998.2	127190	108546	333851	102492	111136	164557	137921	88762.8
Com_38_neg	Lithocholic acid	C24 H40 O3	376.298	8.983	375.29	Full match	Full match	Full match	Lipids and lipid-like molecules	Steroids and steroid derivatives	Bile acids, alcohols and derivatives	Monohydroxy bile acids, alcohols and derivatives	4.22891	2.08029	0.00129561	0.992424	1.62385	up	2.72374e+09	8.32136e+08	1.58853e+09	1.24716e+09	3.34327e+09	1.01591e+09	1.96687e+09	2.97544e+09	1.78288e+09	1.3697e+09	1.61476e+09	4.79451e+08	8.13835e+06	1.22872e+08	5.74683e+08	9.99907e+08	7.91415e+08	2.3464e+08	2.81488e+08	6.00913e+08	5.05703e+08	6.66631e+08	1.22094e+07
Com_34972_pos	Eicosapentaenoic acid ethyl ester	C22 H34 O2	330.255	8.631	331.263	Full match	No results	Full match	Lipids and lipid-like molecules	Fatty Acyls	Fatty acid esters	Fatty acid esters	4.23839	2.08351	0.00610364	0.795455	1.43106	up	4.31173e+06	724551	2.65152e+06	668793	1.47005e+07	822699	1.51664e+06	1.83139e+06	3.21595e+06	767239	2.5731e+06	833284	348247	817394	801645	689007	824002	849512	772022	684207	783882	691555	600869
Com_20756_pos	N-{[(2R,4S,5R)-5-Ethyl-1-azabicyclo[2.2.2]oct-2-yl]methyl}-2-furamide	C15 H22 N2 O2	262.168	5.3	263.176	Full match	No results	No results	Organoheterocyclic compounds	Quinuclidines	Not available	Quinuclidines	4.32885	2.11398	1.35763e-06	0.992424	2.0175	up	3.15738e+07	2.00625e+07	2.0769e+07	2.20049e+07	2.70543e+07	1.22658e+07	2.83953e+07	3.80304e+07	3.68618e+07	3.41819e+07	2.6336e+07	1.0851e+07	1.67385e+06	3.6722e+06	7.92401e+06	8.84312e+06	3.84284e+06	1.24982e+07	5.59799e+06	4.89942e+06	9.5572e+06	3.86617e+06	1.75562e+06
Com_8025_pos	2-{[4-(tert-butyl)benzyl]thio}-4-methylquinoline-3-carbonitrile	C22 H22 N2 S	346.15	5.717	347.158	Full match	No results	No results					4.34811	2.12039	5.44052e-05	0.909091	1.82949	up	3.01636e+06	3.12135e+07	2.33102e+07	3.26977e+07	3.05853e+07	1.39096e+07	4.44439e+07	2.87613e+07	2.40961e+07	2.28343e+07	2.805e+07	5.46224e+06	5.53536e+06	3.58789e+06	5.63402e+06	8.37933e+06	3.51582e+06	1.0064e+07	6.90614e+06	4.54707e+06	7.28031e+06	5.52739e+06	4.54259e+06
Com_10147_pos	N-Oleoyl dopamine	C26 H43 N O3	395.339	9.318	418.328	Invalid mass	No results	No results	Benzenoids	Phenols	Benzenediols	N-acyldopamines	4.34945	2.12083	1.58558e-06	0.992424	1.74677	up	2.43747e+06	3.14862e+06	5.25096e+06	3.56973e+06	8.54434e+06	1.58768e+06	9.02503e+06	4.50817e+06	4.63711e+06	7.85019e+06	3.22112e+06	938462	580400	1.06902e+06	1.6005e+06	1.44757e+06	1.39137e+06	1.10477e+06	951690	1.54328e+06	1.24903e+06	1.01183e+06	601034
Com_9156_pos	(1R,2S,3R,4R)-3-(Isobutylamino)-4-(3-pyridinyl)-1,2-cyclopentanediol	C14 H22 N2 O2	272.152	5.816	273.16	Invalid mass	No results	No results	Organic nitrogen compounds	Organonitrogen compounds	Amines	Aralkylamines	4.35757	2.12353	9.28633e-05	1	1.82463	up	9.19089e+07	4.9251e+07	6.54197e+07	8.15838e+07	7.15424e+07	3.96129e+07	8.39936e+07	5.03183e+07	8.36648e+07	5.42615e+07	7.37883e+07	2.77938e+07	3.27124e+06	1.14334e+07	2.33442e+07	2.51283e+07	1.54528e+07	3.63527e+07	1.71843e+07	2.75249e+06	1.2136e+07	1.07019e+07	1.04434e+06
Com_252_neg	Pentadecanoic acid	C15 H30 O2	242.224	9.945	241.217	Full match	No results	Full match	Lipids and lipid-like molecules	Fatty Acyls	Fatty acids and conjugates	Long-chain fatty acids	4.3653	2.12608	0.000608747	0.931818	1.45813	up	3.36985e+07	2.83989e+08	1.28604e+08	1.69987e+08	4.04194e+08	3.5645e+08	1.89474e+08	1.56015e+08	7.62572e+07	2.28529e+08	2.10365e+08	4.43072e+07	1.79922e+06	3.14706e+07	1.48568e+07	3.42962e+07	1.54156e+08	5.27357e+07	2.95728e+07	1.17278e+08	6.45958e+07	1.1751e+07	2.35923e+06
Com_9061_pos	11-Deoxy prostaglandin F1β	C20 H36 O4	181.123	6.378	363.252	Invalid mass	No results	No results	Lipids and lipid-like molecules	Fatty Acyls	Eicosanoids	Prostaglandins and related compounds	4.37532	2.12939	0.00020725	0.984848	1.45921	up	2.67046e+07	4.30757e+07	2.46616e+07	2.76432e+07	6.3012e+07	1.70726e+07	2.61465e+08	4.69422e+07	3.18116e+07	2.66237e+07	4.72529e+07	1.68496e+07	4.9278e+06	1.01914e+07	1.61676e+07	2.08218e+07	1.4868e+07	1.86131e+07	1.14356e+07	1.04814e+07	9.89234e+06	1.66274e+07	2.77869e+06
Com_1187_neg	Tyramine	C8 H11 N O	137.084	5.899	319.167	No results	No results	Full match	Benzenoids	Benzene and substituted derivatives	Phenethylamines	Phenethylamines	4.49611	2.16868	0.000568897	1	1.74403	up	1.81773e+08	2.63908e+08	2.35131e+08	3.59285e+08	3.03162e+08	2.36274e+08	4.39079e+08	2.08135e+08	1.77604e+08	1.5203e+08	3.44825e+08	8.59953e+07	1.57887e+06	4.31036e+07	5.90858e+07	7.97872e+07	5.5447e+07	9.36171e+07	6.96822e+07	9.89553e+07	5.83224e+07	5.5593e+07	2.76385e+06
Com_664_pos	Thymine	C5 H6 N2 O2	126.043	4.907	127.051	Full match	Full match	Full match	Organoheterocyclic compounds	Diazines	Pyrimidines and pyrimidine derivatives	Hydroxypyrimidines	4.50734	2.17227	9.32197e-07	1	1.98513	up	3.3257e+08	4.56527e+08	3.37018e+08	6.66319e+08	2.34242e+08	1.75462e+08	1.70758e+08	3.61863e+08	7.66841e+08	4.265e+08	7.41007e+08	4.66054e+07	1.2023e+08	1.086e+08	1.00451e+08	7.16203e+07	1.10129e+08	1.05784e+08	1.07549e+08	1.05572e+08	1.09905e+08	8.52217e+07	5.83955e+07
Com_9174_neg	Ursolic acid	C30 H48 O3	456.361	10.549	455.353	Full match	No results	No results	Lipids and lipid-like molecules	Prenol lipids	Triterpenoids	Triterpenoids	4.5528	2.18675	0.000882357	0.924242	1.61846	up	1.23899e+06	1.11363e+07	8.8446e+06	5.15172e+06	2.215e+07	5.73038e+06	1.0939e+07	8.31354e+06	4.07923e+06	6.51562e+06	1.12192e+07	2.64876e+06	63806.2	2.55973e+06	2.15843e+06	2.85419e+06	4.76646e+06	413239	1.49402e+06	2.28605e+06	1.28131e+06	2.19839e+06	115192
Com_303_pos	Guanine	C5 H5 N5 O	151.049	4.065	152.057	Full match	Full match	Full match	Organoheterocyclic compounds	Imidazopyrimidines	Purines and purine derivatives	Purines and purine derivatives	4.58206	2.19599	1.19274e-05	1	1.87203	up	4.00506e+08	1.1524e+09	5.84107e+08	1.44797e+09	4.0001e+08	3.14201e+08	2.8921e+08	4.69342e+08	1.54061e+09	7.05748e+08	1.51466e+09	2.36134e+08	2.61833e+08	2.34092e+08	9.56869e+07	7.08409e+07	2.48062e+08	1.41984e+08	1.44638e+08	2.16477e+08	1.18297e+08	1.6469e+08	1.66861e+08
Com_5104_pos	α-Lapachone	C15 H14 O3	264.073	4.917	265.08	Invalid mass	No results	No results	Organoheterocyclic compounds	Naphthopyrans	Naphthopyranones	Naphthopyranones	4.60417	2.20294	0.0315587	0.825758	1.1343	up	6.04417e+07	8.19012e+07	8.89692e+06	1.17094e+08	4.02478e+07	3.16893e+07	1.34037e+06	7.11111e+07	1.30704e+08	7.95121e+07	1.53753e+08	1.62146e+07	1.86453e+07	1.42552e+07	1.93083e+07	1.56007e+07	1.34341e+07	1.38132e+07	1.81344e+07	1.82569e+07	1.60322e+07	1.168e+07	8.65398e+06
Com_17549_pos	10-Hydroxydecanoic acid	C10 H20 O3	188.141	6.316	415.246	No results	No results	Full match	Organic acids and derivatives	Hydroxy acids and derivatives	Medium-chain hydroxy acids and derivatives	Medium-chain hydroxy acids and derivatives	4.66793	2.22278	1.48681e-06	0.969697	1.88494	up	2.54828e+07	2.84556e+07	2.00777e+07	2.61531e+07	3.91944e+07	6.46765e+06	4.88585e+07	4.72968e+07	3.36939e+07	3.1016e+07	3.51875e+07	8.89934e+06	5.31292e+06	2.59411e+06	2.96286e+06	1.418e+07	7.87641e+06	5.81677e+06	3.30363e+06	2.76868e+06	1.67229e+07	4.19373e+06	5.26805e+06
Com_1480_pos	N,N-Dimethylsphingosine	C20 H41 N O2	327.313	8.374	328.321	Full match	Full match	No results	Organic nitrogen compounds	Organonitrogen compounds	Amines	1,2-aminoalcohols	4.7053	2.23429	0.0117297	0.80303	1.34417	up	4.16606e+06	1.17099e+07	1.13097e+07	1.11517e+07	6.41149e+07	9.24181e+06	2.37158e+08	5.66747e+07	1.27276e+07	2.48091e+07	2.57718e+07	1.31265e+07	1.0263e+06	3.89705e+06	6.45655e+06	2.99347e+07	3.62848e+06	1.72286e+07	8.40516e+06	9.46471e+06	8.64379e+06	5.7829e+06	1.10337e+06
Com_9294_pos	Bilirubin	C33 H36 N4 O6	584.262	6.044	585.27	Full match	No results	Full match	Organoheterocyclic compounds	Tetrapyrroles and derivatives	Bilirubins	Bilirubins	4.76008	2.25098	3.22776e-05	0.939394	1.6216	up	1.66329e+07	2.36849e+07	1.32803e+07	3.84033e+07	4.47839e+07	2.89498e+07	4.67926e+07	2.8476e+07	1.62612e+07	7.93238e+06	4.53861e+06	4.38354e+06	3.73725e+06	5.35558e+06	9.20443e+06	1.41053e+07	6.22226e+06	6.92162e+06	2.36047e+06	2.36824e+06	1.58472e+06	1.66512e+06	3.90924e+06
Com_37092_pos	GPK	C13 H24 N4 O4	322.164	4.881	323.171	Invalid mass	No results	No results					4.78658	2.25899	0.00879798	0.886364	1.33764	up	5.78206e+06	212897	3.95633e+06	5.79519e+06	2.53844e+07	2.13872e+06	7.57794e+06	7.89118e+06	1.31211e+07	8.72359e+06	8.84618e+06	2.53015e+06	565988	2.8165e+06	1.71917e+06	1.19299e+06	1.87432e+06	2.46962e+06	1.63557e+06	1.6121e+06	1.25279e+06	1.93547e+06	777266
Com_11941_pos	L-Histidinol	C6 H11 N3 O	141.09	2.886	142.098	Full match	No results	Full match	Organic nitrogen compounds	Organonitrogen compounds	Amines	Aralkylamines	4.81183	2.26658	0.000368886	0.969697	1.68569	up	8.90286e+07	6.69401e+07	6.44579e+07	6.59616e+07	1.13686e+08	2.35441e+07	9.44303e+07	9.89251e+07	1.40136e+08	1.1674e+08	1.16777e+08	2.91099e+07	432924	1.75973e+07	2.15284e+07	1.39266e+07	1.72179e+07	3.59946e+07	1.58875e+07	1.83447e+07	2.71773e+07	2.57065e+07	1.6653e+06
Com_7528_pos	Norverapamil	C26 H36 N2 O4	440.263	6.83	441.27	Invalid mass	No results	No results	Benzenoids	Benzene and substituted derivatives	Phenylbutylamines	Phenylbutylamines	4.99165	2.31952	7.35475e-06	0.931818	1.73881	up	5.07849e+07	1.34451e+07	2.06349e+07	2.84829e+07	3.72326e+07	1.47688e+07	2.57245e+07	2.24646e+07	1.36379e+07	1.66521e+07	4.85907e+06	4.3739e+06	1.78605e+06	1.63973e+06	1.55783e+06	1.38198e+06	1.6835e+06	1.51635e+07	1.9047e+07	1.26285e+06	2.17207e+06	1.75863e+06	2.52272e+06
Com_1714_neg	Phenylglyoxylic acid	C8 H6 O3	150.034	5.293	149.027	Invalid mass	No results	No results	Benzenoids	Benzene and substituted derivatives	Benzoyl derivatives	Benzoyl derivatives	4.99422	2.32026	0.00436824	0.893939	1.42138	up	8.52209e+07	2.07583e+07	1.372e+07	1.02177e+07	1.64765e+06	3.49656e+07	7.07906e+06	6.35298e+06	2.77826e+07	8.6603e+06	1.07015e+07	4.75554e+06	131720	4.39001e+06	2.13739e+06	5.2152e+06	4.37083e+06	4.22248e+06	6.2765e+06	7.14255e+06	3.33637e+06	7.29819e+06	331172
Com_2454_pos	Medroxyprogesterone	C22 H32 O3	344.235	6.35	345.242	Full match	Full match	Full match	Lipids and lipid-like molecules	Steroids and steroid derivatives	Pregnane steroids	Gluco/mineralocorticoids, progestogins and derivatives	5.1032	2.3514	0.0120159	0.863636	1.23149	up	4.51533e+07	1.02138e+08	4.16556e+07	5.16368e+07	1.28398e+08	2.06407e+07	4.42414e+08	1.04822e+08	5.286e+07	2.03714e+06	1.01095e+08	2.75733e+07	5.12414e+06	8.17243e+06	1.96595e+07	4.97134e+07	1.36381e+07	3.29356e+07	2.5544e+07	964914	1.57125e+07	3.11331e+07	3.44725e+06
Com_72521_pos	5-(3,4-dimethoxybenzyl)-1,3,4-oxadiazol-2-amine	C11 H13 N3 O3	235.094	3.224	236.101	Invalid mass	No results	No results					5.13149	2.35938	5.56069e-08	1	2.16877	up	3.87546e+06	2.91501e+06	2.87561e+06	3.07453e+06	4.10467e+06	1.46998e+06	4.2407e+06	1.049e+07	5.05637e+06	4.69288e+06	3.97135e+06	1.44506e+06	508587	569813	927726	251424	721249	1.11705e+06	960297	1.09984e+06	803790	828741	708572
Com_29955_neg	Calcitriol	C27 H44 O3	416.33	10.35	415.322	Full match	No results	No results	Lipids and lipid-like molecules	Steroids and steroid derivatives	Vitamin D and derivatives	Vitamin D and derivatives	5.27102	2.39808	5.40263e-05	0.931818	1.88081	up	466476	4.69522e+06	2.93838e+06	3.29624e+06	9.36981e+06	2.93846e+06	1.05548e+07	4.18706e+06	2.79665e+06	4.0329e+06	6.00137e+06	914799	286306	686306	952343	349082	2.07834e+06	751176	822616	1.0176e+06	828246	1.48522e+06	440527
Com_1935_pos	gamma-Tocopherol	C28 H48 O2	416.365	9.757	417.372	No results	No results	Full match	Lipids and lipid-like molecules	Prenol lipids	Quinone and hydroquinone lipids	Tocopherols	5.45241	2.4469	1.21033e-06	0.992424	1.78111	up	1.81145e+07	9.58506e+06	1.61118e+07	1.84056e+07	3.21301e+07	1.25848e+07	6.8522e+07	2.64216e+07	4.81522e+07	3.59595e+07	4.69059e+07	7.19563e+06	2.89184e+06	6.53838e+06	3.73822e+06	5.34573e+06	4.70127e+06	9.89311e+06	8.08923e+06	7.2745e+06	2.01094e+06	6.16199e+06	2.7638e+06
Com_18226_pos	Normeperidine	C14 H19 N O2	233.142	5.401	234.149	Full match	No results	No results	Organoheterocyclic compounds	Piperidines	Phenylpiperidines	Phenylpiperidines	5.66233	2.50139	5.42788e-06	0.962121	2.11473	up	4.207e+06	2.71157e+06	1.3594e+07	4.17382e+06	5.77437e+06	1.1891e+06	5.78832e+06	5.25083e+06	1.25888e+07	6.90519e+06	5.04691e+06	1.35322e+06	948024	838221	1.28025e+06	857361	1.5442e+06	1.38713e+06	895796	708052	701024	925799	1.51351e+06
Com_64309_neg	N1-mesityl-2-{[3,5-di(trifluoromethyl)phenyl]thio}acetamide	C19 H17 F6 N O S	421.096	3.053	420.089	Invalid mass	No results	No results					5.6979	2.51043	1.91043e-05	0.916667	1.58354	up	1.14075e+06	561154	716282	768062	525039	77828.5	217760	759338	750311	419686	1.25678e+06	98131.8	22243.3	114632	94787.1	86606.4	367405	88248.4	104952	111276	96474.5	160365	32034.9
Com_49884_pos	2-piperidinobenzoic acid	C12 H15 N O2	205.11	5.544	188.107	Full match	No results	No results					5.81886	2.54074	5.81639e-09	1	2.26696	up	5.69577e+06	4.19123e+06	1.06197e+07	4.08049e+06	6.24383e+06	1.90813e+06	5.50859e+06	6.63121e+06	8.11071e+06	8.72951e+06	5.45894e+06	659347	475964	1.16396e+06	1.37714e+06	1.04392e+06	1.00311e+06	1.42647e+06	1.30038e+06	1.36137e+06	960013	1.22498e+06	597756
Com_13504_pos	PB-22 N-(4-Hydroxypentyl)-3-carboxyindole metabolite	C14 H17 N O3	247.121	5.97	248.128	Full match	No results	No results	Organoheterocyclic compounds	Indoles and derivatives	Indolecarboxylic acids and derivatives	Indolecarboxylic acids and derivatives	5.84289	2.54668	0.000144921	0.939394	1.82114	up	2.71462e+07	4.72427e+06	5.25979e+06	9.14739e+06	3.30965e+06	1.27402e+06	3.78247e+06	4.88921e+06	2.2003e+07	1.30369e+07	8.41175e+06	1.51452e+06	3.45923e+06	1.17058e+06	1.14772e+06	1.03987e+06	1.11993e+06	1.38799e+06	1.45458e+06	1.10069e+06	1.35698e+06	1.30169e+06	3.17422e+06
Com_64174_pos	N-α-L-Acetyl-arginine	C8 H16 N4 O3	216.123	2.153	217.13	Full match	No results	Full match	Organic acids and derivatives	Carboxylic acids and derivatives	Amino acids, peptides, and analogues	N-acyl-L-alpha-amino acids	5.90003	2.56072	0.00117845	0.886364	1.57207	up	2.57628e+06	889443	1.06882e+06	2.45161e+06	257293	170751	390437	344527	3.59168e+06	1.61116e+06	2.70361e+06	213140	176042	228676	165049	144904	183092	180611	198854	387862	628866	230122	231445
Com_11757_neg	3-Methoxytyramine	C9 H13 N O2	167.094	5.819	148.076	No results	No results	Full match	Benzenoids	Phenols	Methoxyphenols	Methoxyphenols	6.00747	2.58676	1.1975e-06	0.954545	1.99763	up	2.17451e+06	1.25776e+07	1.27613e+07	2.08666e+07	1.88472e+07	8.84496e+06	2.6458e+07	1.23194e+07	1.07955e+07	1.29322e+07	1.90359e+07	3.39606e+06	642578	1.52084e+06	2.48087e+06	4.43584e+06	1.86683e+06	3.41703e+06	2.919e+06	3.73755e+06	1.44219e+06	1.82483e+06	937694
Com_53100_pos	Homogentisic Acid	C8 H8 O4	168.042	6.016	151.039	No results	No results	Full match	Benzenoids	Benzene and substituted derivatives	Phenylacetic acids	2(hydroxyphenyl)acetic acids	6.27018	2.64851	0.00023094	0.886364	1.86774	up	8.10725e+06	5.60163e+06	4.77116e+06	6.18501e+06	1.52548e+07	1.15079e+06	1.76482e+06	1.6864e+07	2.47832e+07	1.38969e+07	1.58833e+07	1.41009e+06	2.63562e+06	1.88162e+06	1.29806e+06	1.2501e+06	1.00298e+06	1.3406e+06	1.91412e+06	644042	1.2712e+06	2.38768e+06	2.84376e+06
Com_52147_neg	N-(1-naphthyl)-2,1,3-benzoxadiazole-4-sulfonamide	C16 H11 N3 O3 S	325.055	3.747	324.048	Invalid mass	No results	No results					6.35016	2.66679	7.08461e-07	1	1.94265	up	1.05981e+06	2.74191e+06	1.54324e+06	3.78477e+06	925126	1.01217e+06	722142	1.12211e+06	3.61607e+06	2.17085e+06	4.17001e+06	324057	185822	373855	327290	309648	374650	325995	368383	387194	354913	495930	100846
Com_18785_pos	Vitamin E Acetate	C31 H52 O3	489.418	9.679	490.425	Invalid mass	No results	No results					6.36693	2.6706	8.88571e-06	1	2.01537	up	1.83561e+06	1.89087e+06	2.90305e+06	4.46998e+06	1.05983e+07	2.0217e+06	1.5704e+07	7.38335e+06	5.945e+06	1.10128e+07	4.43151e+06	1.50356e+06	478335	727406	1.15614e+06	1.28124e+06	1.04136e+06	1.71969e+06	807180	1.16057e+06	561028	795848	452396
Com_21157_pos	Lysopa 18:0	C21 H43 O7 P	438.275	9.238	439.282	No results	No results	Full match	Lipids and lipid-like molecules	Glycerophospholipids	Glycerophosphates	Monoalkylglycerophosphates	6.58119	2.71835	3.22562e-05	0.977273	1.85096	up	5.36709e+06	4.73089e+06	3.8517e+06	4.83041e+06	1.79556e+07	2.10488e+06	1.47907e+07	3.04971e+07	1.20263e+07	2.13352e+07	7.99536e+06	2.53192e+06	870481	1.8536e+06	2.0032e+06	2.00932e+06	2.11074e+06	2.52556e+06	1.80337e+06	803764	1.66848e+06	1.64939e+06	970827
Com_12086_pos	N(6)-OH-Me-Adenosine	C11 H15 N5 O5	297.103	7.247	298.11	Invalid mass	No results	No results	Nucleosides, nucleotides, and analogues	Purine nucleosides	Not available	Purine nucleosides	6.58138	2.71839	6.39287e-05	0.916667	1.87028	up	1.64419e+07	6.35771e+06	4.98464e+06	6.27514e+06	2.0064e+07	1.19024e+06	2.75912e+07	2.16397e+07	2.39591e+07	1.13089e+07	6.00753e+06	1.58544e+06	4.43953e+06	1.36747e+06	1.13919e+06	1.19859e+06	1.16566e+06	1.43938e+06	1.71127e+06	1.30527e+06	1.58366e+06	1.30234e+06	5.93288e+06
Com_2597_neg	Stercobilin	C33 H46 N4 O6	594.343	6.587	593.335	Full match	No results	No results	Organoheterocyclic compounds	Tetrapyrroles and derivatives	Bilirubins	Bilirubins	6.67992	2.73983	0.00294759	0.871212	1.16057	up	2.53007e+07	2.76679e+07	2.00871e+07	1.38158e+07	4.90041e+07	8.25688e+06	3.81624e+07	2.40794e+08	1.90125e+07	3.67196e+06	6.88248e+06	1.39606e+07	4.4078e+06	6.1927e+06	7.12306e+06	4.78714e+06	4.47888e+06	2.98804e+06	4.54603e+06	4.98577e+06	4.33236e+06	1.04885e+07	5.63313e+06
Com_666_neg	Adrenic acid	C22 H36 O2	332.271	10.757	331.264	Full match	Full match	No results	Lipids and lipid-like molecules	Fatty Acyls	Fatty acids and conjugates	Very long-chain fatty acids	6.74528	2.75388	2.94671e-05	0.954545	1.80839	up	1.21098e+07	1.03994e+08	7.88623e+07	4.94322e+07	1.9002e+08	1.00692e+08	3.87573e+08	1.06208e+08	4.35693e+07	7.17896e+07	1.24503e+08	2.36685e+07	8.03633e+06	9.95291e+06	1.66828e+07	4.2318e+07	3.66118e+07	1.43889e+07	1.01624e+07	2.01414e+07	6.34291e+06	7.08735e+06	9.80118e+06
Com_8981_pos	1-[4-(1-adamantyl)phenoxy]-3-piperidinopropan-2-ol hydrochloride	C24 H35 N O2	369.264	9.254	370.271	Invalid mass	No results	No results					6.89887	2.78636	4.31548e-06	0.954545	1.83108	up	1.70235e+07	1.57217e+07	1.29171e+07	1.4506e+07	1.90993e+07	2.56363e+06	2.48562e+07	1.56054e+07	3.29412e+07	3.45702e+07	3.71263e+07	4.59981e+06	914294	2.00955e+06	4.92893e+06	5.17196e+06	2.93365e+06	5.75741e+06	1.48898e+06	4.35658e+06	2.45189e+06	803418	467747
Com_1474_pos	3-amino-2-phenyl-2H-pyrazolo[4,3-c]pyridine-4,6-diol	C12 H10 N4 O2	242.081	5.857	243.088	Full match	No results	No results					6.90733	2.78813	8.84131e-06	0.931818	1.9456	up	5.43213e+07	3.95245e+07	5.43478e+07	1.07629e+08	5.0548e+07	7.67558e+06	5.75238e+07	5.11088e+07	3.21675e+07	8.08962e+07	2.62069e+08	6.20475e+06	3.03212e+06	4.31554e+06	9.09695e+06	8.29736e+06	5.73475e+06	9.55147e+06	7.24634e+06	6.50584e+06	5.26725e+07	5.52495e+06	7.81981e+06
Com_13453_neg	FAHFA 4:0/22:1	C26 H48 O4	424.355	11	423.348	No results	Full match	No results					6.97808	2.80283	0.00670593	0.825758	1.3594	up	222284	448762	351066	596577	1.27321e+06	2.1074e+06	1.09521e+06	1.32987e+07	1.28295e+06	409882	4.3315e+06	551842	100419	279693	294408	452056	442362	266922	267825	286388	460377	417938	153379
Com_14267_pos	PDMP	C23 H38 N2 O3	390.289	5.768	391.296	Full match	No results	No results	Organic nitrogen compounds	Organonitrogen compounds	Amines	Aralkylamines	7.02129	2.81174	8.93812e-07	1	1.9971	up	2.41453e+07	1.1314e+07	1.3212e+07	1.59012e+07	4.67673e+06	6.1655e+06	1.84021e+07	3.9101e+07	2.94705e+07	2.66158e+07	2.40658e+07	4.18943e+06	587936	3.62647e+06	4.17637e+06	3.77459e+06	4.53293e+06	4.20089e+06	1.63164e+06	1.31196e+06	1.33419e+06	2.94474e+06	793864
Com_44456_pos	N-[2-(1,5-dimethyl-4-nitro-1H-pyrazol-3-yl)vinyl]-N,N-dimethylamine	C9 H14 N4 O2	210.112	2.347	211.119	Full match	No results	No results					7.14135	2.8362	4.47114e-08	1	2.18129	up	3.23938e+07	2.19707e+07	2.01203e+07	2.06156e+07	3.53567e+07	6.79294e+06	4.31226e+07	3.59304e+07	4.21752e+07	3.42404e+07	3.63917e+07	6.4685e+06	2.24518e+06	4.49664e+06	3.59477e+06	2.81661e+06	716196	6.58311e+06	5.55728e+06	5.45643e+06	4.9459e+06	4.38414e+06	3.00999e+06
Com_67654_pos	N-(1-benzylpiperidin-4-yl)-5-methylthieno[2,3-d]pyrimidin-4-amine	C19 H22 N4 S	338.159	2.736	339.166	Invalid mass	No results	No results					7.23097	2.85419	7.58688e-10	1	2.31035	up	1.01909e+07	7.45393e+06	6.43523e+06	1.12757e+07	1.21385e+07	4.25012e+06	8.53443e+06	1.32194e+07	2.28934e+07	1.61303e+07	1.04725e+07	1.86295e+06	2.03521e+06	1.58954e+06	921471	779077	1.4412e+06	1.77957e+06	1.28277e+06	1.08091e+06	1.29398e+06	1.95648e+06	2.53254e+06
Com_8525_pos	2-({2-oxo-2-[(2-oxo-3-azepanyl)amino]ethyl}sulfanyl)acetic acid	C10 H16 N2 O4 S	321.205	5.047	322.212	Invalid mass	No results	No results					7.39492	2.88654	1.27679e-07	0.992424	1.869	up	4.464e+07	1.68344e+07	2.75439e+07	3.38561e+07	3.18376e+07	9.7811e+06	2.7631e+07	3.1291e+07	6.56516e+07	3.78965e+07	2.03748e+07	1.32681e+07	2.07896e+06	2.03174e+06	2.78322e+06	1.12952e+06	2.30074e+06	9.68364e+06	7.95292e+06	3.76939e+06	1.60668e+06	1.70858e+06	2.92623e+06
Com_30597_pos	PC O-33:2	C41 H80 N O7 P	729.554	11.345	730.561	No results	Invalid mass	No results					7.42382	2.89216	0.000557041	0.878788	1.73295	up	500715	2.12448e+06	1.21146e+06	2.06661e+06	5.03994e+06	424697	5.05321e+06	1.0589e+06	5.19626e+06	1.20058e+07	5.0093e+06	574326	272243	552193	512124	484454	468720	477501	588072	508093	468157	640906	285744
Com_16455_pos	N1-(1H-indol-4-yl)cyclohexane-1-carboxamide	C15 H18 N2 O	280.099	4.963	281.106	Invalid mass	No results	No results					7.55355	2.91715	2.32743e-05	0.924242	1.78893	up	1.04975e+07	6.86456e+06	6.73349e+06	7.17615e+06	1.07501e+07	501964	4.88627e+06	7.7334e+06	1.94272e+07	6.27268e+06	1.58994e+07	538366	1.76436e+06	1.15121e+06	3.01464e+06	294438	955476	445739	883866	639517	672546	1.25786e+06	2.35388e+06
Com_70014_pos	2-chloro-N-[4-(4-methylpiperazino)phenyl]benzamide	C18 H20 Cl N3 O	329.13	4.153	330.137	Full match	No results	No results					7.57059	2.92041	8.32637e-06	0.984848	2.11484	up	920397	809735	616503	1.10261e+06	1.86216e+06	158421	880979	1.15311e+06	2.55771e+06	348287	1.07861e+06	156836	102796	146627	113856	106311	133302	181165	133505	123456	157503	178138	121986
Com_19250_pos	Sulfamethazine	C12 H14 N4 O2 S	278.084	5.026	279.091	Full match	No results	No results	Benzenoids	Benzene and substituted derivatives	Benzenesulfonamides	Aminobenzenesulfonamides	7.67351	2.93989	0.000229089	0.893939	1.82888	up	6.15044e+06	3.9074e+06	4.08647e+06	3.99325e+06	8.54036e+06	287359	976816	9.68666e+06	1.39002e+07	7.01521e+06	8.34096e+06	448103	1.57524e+06	862724	340773	281286	829883	380273	572247	537353	563282	1.21006e+06	1.90755e+06
Com_16022_pos	Maltotriose	C18 H32 O16	504.171	4.069	505.178	No results	No results	Full match	Organic oxygen compounds	Organooxygen compounds	Carbohydrates and carbohydrate conjugates	Oligosaccharides	8.05118	3.0092	3.16489e-06	0.962121	1.71754	up	4.77045e+06	1.15305e+07	3.0227e+06	1.50662e+07	4.50074e+06	3.97855e+06	2.30772e+06	5.09031e+06	6.53512e+06	4.58726e+06	1.26803e+07	1.51624e+06	512188	469025	241408	274167	377035	1.03897e+06	97575.4	589739	4.7003e+06	132863	86729.8
Com_23010_pos	alpha-D-Glucopyranosyl 2-O-(2-methylbutanoyl)-alpha-D-glucopyranoside	C17 H30 O12	443.2	1.296	444.207	Invalid mass	No results	No results					8.32483	3.05742	0.000102068	0.916667	1.82625	up	9.30331e+06	2.46517e+06	3.17675e+06	2.09716e+06	1.37242e+07	686832	1.38863e+07	1.40157e+07	1.32673e+07	1.02115e+07	1.27007e+07	1.06589e+06	990627	1.1935e+06	961826	797904	1.16372e+06	854663	1.55993e+06	1.12457e+06	271712	1.38122e+06	1.15359e+06
Com_10104_neg	FAHFA 4:0/16:0	C20 H38 O4	342.277	10.917	341.27	No results	Full match	No results					8.51417	3.08987	0.0101297	0.840909	1.20082	up	123299	261603	491701	283518	863336	804981	1.53743e+07	1.063e+06	266802	1.5329e+06	576665	127310	56060.5	141855	265352	157274	276914	156521	265008	719224	278123	240735	88588.6
Com_37007_pos	Oxohongdenafil	C25 H32 N6 O4	458.271	5.178	481.261	Invalid mass	No results	No results	Organic oxygen compounds	Organooxygen compounds	Carbonyl compounds	Alkyl-phenylketones	9.25432	3.21013	4.85991e-07	0.992424	2.1489	up	7.81925e+07	4.13221e+07	5.14619e+07	5.51254e+07	1.65689e+08	1.3652e+07	9.77241e+07	1.05761e+08	1.5055e+08	1.01293e+08	8.26182e+07	7.25394e+06	6.99894e+06	1.04408e+07	7.44023e+06	9.21983e+06	8.11892e+06	8.49935e+06	1.08338e+07	1.32408e+07	1.45386e+07	9.09539e+06	5.52704e+06
Com_28605_pos	Bitertanol	C20 H23 N3 O2	337.187	6.544	338.194	Invalid mass	No results	No results					9.40517	3.23345	3.55453e-05	0.916667	2.02865	up	1.64695e+07	2.94111e+06	1.08375e+07	1.11252e+07	1.80423e+07	901896	4.80516e+06	1.98638e+07	2.83172e+07	2.47681e+07	1.1857e+07	1.18804e+06	3.47118e+06	823549	914800	1.02521e+06	814650	1.12501e+06	1.1846e+06	800626	1.50141e+06	1.0904e+06	3.45082e+06
Com_65588_pos	4-(cyclohexylmethyl)-6-(2-thienyl)-2,3-dihydropyridazin-3-one hydrate	C15 H18 N2 O S	296.094	4.412	297.101	Invalid mass	No results	No results					9.70179	3.27825	0.000544425	0.916667	1.76782	up	2.61199e+06	606116	518991	691416	485226	143706	472041	1.56318e+06	6.42903e+06	518043	4.4452e+06	172232	118449	200747	162144	147361	158481	170888	188959	154040	223258	231444	150520
Com_49082_pos	2-{[2-(4-methylpiperazino)phenyl]methylene}hydrazine-1-carbothioamide	C13 H19 N5 S	299.12	4.813	300.127	Invalid mass	No results	No results					10.3807	3.37583	0.000113807	0.94697	1.98642	up	3.59825e+06	2.54647e+06	927706	8.08397e+06	5.97344e+06	396408	4.10594e+06	4.39254e+06	1.17064e+07	587086	4.09423e+06	425583	349044	528373	270687	241759	436691	469715	416427	328850	485792	535418	389158
Com_5114_pos	SPB 22:0;2O	C22 H47 N O2	357.36	9.215	358.368	No results	Full match	No results					11.1497	3.47893	1.48231e-08	0.992424	2.25568	up	2.31398e+07	2.21639e+07	3.61006e+07	2.30315e+07	3.95188e+07	5.14628e+06	6.04277e+07	3.33186e+07	4.81889e+07	4.76e+07	4.64255e+07	2.20044e+06	2.23967e+06	3.26602e+06	1.36329e+06	3.79807e+06	1.10099e+06	3.64977e+06	4.23808e+06	2.13658e+06	7.42202e+06	4.50877e+06	1.75162e+06
Com_79488_pos	TMH	C15 H25 N5 O5 S	387.15	2.934	388.157	Invalid mass	No results	No results					11.8893	3.57159	3.98152e-07	0.984848	2.23705	up	1.10754e+07	4.72139e+06	5.95904e+06	6.76061e+06	9.11252e+06	866380	7.30864e+06	1.08417e+07	1.04704e+07	1.41086e+07	6.51143e+06	555735	801898	705764	496026	458753	628872	520132	607231	555151	720183	871056	1.12946e+06
Com_1877_pos	3-Hydroxylidocaine	C14 H22 N2 O2	250.168	5.111	251.176	Full match	No results	No results	Organic acids and derivatives	Carboxylic acids and derivatives	Amino acids, peptides, and analogues	Alpha amino acid amides	11.9881	3.58353	1.05026e-06	0.992424	2.04226	up	9.39021e+07	5.49072e+07	4.0025e+07	6.58599e+07	1.82643e+08	1.96353e+07	1.72388e+08	1.61959e+08	1.33514e+08	1.23319e+08	1.09887e+08	1.97206e+07	719789	6.12413e+06	1.01767e+07	1.64012e+07	8.58989e+06	3.28256e+06	8.59521e+06	8.28322e+06	1.15866e+07	1.11305e+07	770708
Com_64523_pos	2-[(3S)-1-(3-Chlorobenzyl)-3-pyrrolidinyl]-1,3-benzothiazole	C18 H17 Cl N2 S	328.077	4.738	329.084	Invalid mass	No results	No results	Organoheterocyclic compounds	Benzothiazoles	Not available	Benzothiazoles	12.1221	3.59957	0.00173236	0.848485	1.61704	up	3.9941e+06	1.70475e+06	2.23914e+06	1.91738e+06	191467	138515	200730	334446	6.07351e+06	5.38512e+06	3.0981e+06	194145	149673	239582	150889	123840	205828	183527	175484	164817	261845	239628	185530
Com_1414_neg	Docosatrienoic acid	C22 H38 O2	334.287	11.3	333.28	Full match	No results	No results	Lipids and lipid-like molecules	Fatty Acyls	Fatty acids and conjugates	Very long-chain fatty acids	12.2708	3.61715	0.000315698	0.893939	1.65183	up	1.25166e+06	2.64391e+07	1.89053e+07	2.75755e+07	1.24732e+08	5.74415e+07	1.51713e+08	3.0266e+07	3.83562e+06	2.68198e+07	5.14538e+07	5.8184e+06	438487	2.42652e+06	4.70392e+06	9.45016e+06	7.57511e+06	7.25777e+06	1.78439e+06	3.21414e+06	2.48451e+06	634989	479690
Com_9192_pos	1,7-bis(4-hydroxyphenyl)heptan-3-one	C19 H22 O3	320.142	6.41	321.149	Invalid mass	No results	No results					12.49	3.6427	7.17042e-07	0.992424	2.20958	up	2.04363e+07	1.31847e+07	1.63213e+07	1.39741e+07	1.72597e+07	1.77575e+06	1.44975e+07	2.89811e+07	2.40804e+07	3.20042e+07	2.66407e+07	1.36615e+06	2.89654e+06	1.39902e+06	1.44273e+06	1.25928e+06	1.28476e+06	1.30249e+06	1.38973e+06	1.34509e+06	1.66971e+06	1.69592e+06	1.2168e+06
Com_36489_pos	(3S,9aS)-3-benzyl-octahydro-1H-pyrido[1,2-a]pyrazin-1-one	C15 H20 N2 O	266.138	2.495	267.145	Invalid mass	No results	No results					12.5401	3.64848	2.52012e-09	1	2.35137	up	1.79996e+07	1.56071e+07	1.78633e+07	2.35121e+07	2.25138e+07	3.42684e+06	2.61648e+07	2.40809e+07	3.04952e+07	2.91034e+07	2.57122e+07	3.42356e+06	1.33575e+06	1.1511e+06	1.73957e+06	1.27172e+06	1.35056e+06	2.96701e+06	1.76798e+06	1.65643e+06	962177	1.28408e+06	1.66216e+06
Com_19810_pos	Benzathine	C16 H20 N2	223.136	5.447	241.17	Invalid mass	No results	No results					14.3477	3.84274	6.01301e-11	1	2.4508	up	9.81705e+06	4.11825e+06	5.28767e+06	5.33334e+06	1.05801e+07	7.16022e+06	1.34426e+07	1.14231e+07	1.6346e+07	1.08537e+07	1.09663e+07	734013	617740	841066	529930	455400	666248	683852	637329	547145	687045	936518	672250
Com_625_neg	23-Norcholic acid	C23 H38 O5	394.272	6.32	393.265	No results	No results	Full match					14.5025	3.85823	4.93992e-07	0.984848	2.07983	up	1.88258e+08	1.9906e+08	1.85638e+08	1.62984e+08	4.15732e+08	4.64204e+07	7.81095e+08	4.37375e+08	2.38009e+08	2.14123e+08	3.63964e+08	1.80628e+07	3.68102e+06	2.86546e+06	5.82119e+06	7.00048e+07	2.64648e+06	2.85496e+07	5.83914e+06	6.47274e+06	7.18501e+07	2.44529e+07	2.92207e+06
Com_7296_pos	4-ethoxy-N-[(4-methoxyphenyl)methylene]aniline	C16 H17 N O2	255.126	5.729	256.133	Full match	No results	No results					15.0061	3.90748	1.3675e-07	0.992424	2.22217	up	7.53825e+07	1.71789e+07	1.74412e+07	1.39214e+07	3.27232e+07	2.96349e+06	2.72315e+07	2.36014e+07	5.6408e+07	3.12426e+07	3.86275e+07	2.50191e+06	689298	1.68811e+06	1.63576e+06	1.77557e+06	6.65127e+06	2.22216e+06	1.86886e+06	1.58328e+06	1.47924e+06	1.51613e+06	867244
Com_51555_pos	N1-[2-(2-pyridyl)ethyl]-2-aminobenzamide	C14 H15 N3 O	263.101	2.626	264.108	Invalid mass	No results	No results					15.4933	3.95357	8.31803e-08	0.984848	2.18997	up	2.33429e+07	1.62186e+07	2.22004e+07	2.14135e+07	2.69775e+07	2.17895e+06	2.61108e+07	3.52707e+07	6.58095e+07	3.30177e+07	1.91141e+07	957357	1.98637e+06	1.55139e+06	899359	769776	1.25726e+06	960791	1.25199e+06	5.25735e+06	1.26293e+06	1.90953e+06	2.47176e+06
Com_704_pos	2'-Deoxyadenosine	C10 H13 N5 O3	251.102	3.654	252.109	Full match	Full match	Full match	Nucleosides, nucleotides, and analogues	Purine nucleosides	Purine 2'-deoxyribonucleosides	Purine 2'-deoxyribonucleosides	15.8588	3.98721	1.41939e-06	1	1.79579	up	1.03301e+09	6.60916e+08	7.60599e+08	8.96479e+08	1.04249e+08	2.15325e+08	4.2676e+08	3.60317e+08	2.42413e+09	6.91152e+08	1.20487e+09	5.47787e+07	7.41328e+06	9.63524e+07	3.46919e+07	2.49005e+07	7.91525e+07	1.03574e+08	1.92106e+07	8.62124e+07	8.04763e+07	1.47805e+07	2.27304e+06
Com_3587_pos	Dextrorphan	C17 H23 N O	257.178	10.309	258.185	Full match	No results	No results	Alkaloids and derivatives	Morphinans	Not available	Morphinans	16.1491	4.01338	5.67929e-07	1	2.09119	up	3.35349e+07	5.13222e+07	3.7857e+07	3.352e+07	7.74639e+07	8.22444e+06	1.0787e+08	5.89073e+07	6.59897e+07	7.49103e+07	8.85844e+07	6.72166e+06	335441	3.50598e+06	5.89548e+06	6.42018e+06	5.93218e+06	6.22707e+06	2.94656e+06	3.50959e+06	536082	735733	344849
Com_31533_pos	2-(4-aminophenoxy)isophthalonitrile	C14 H9 N3 O	235.071	4.913	236.078	Invalid mass	No results	No results					17.3417	4.11617	9.45363e-09	1	2.09662	up	2.38381e+07	1.38938e+07	1.31686e+07	3.38363e+06	5.95104e+06	2.88864e+06	2.0677e+07	2.47254e+07	2.41533e+07	1.14639e+07	1.67723e+07	472925	736162	609632	321238	801582	715555	424317	777248	359151	1.59343e+06	678408	2.63303e+06
Com_10068_pos	(5S)-5-hydroxy-1,7-diphenylheptan-3-one	C19 H22 O2	304.147	7.76	305.155	Invalid mass	No results	No results					17.4963	4.12898	9.36203e-06	0.94697	2.0168	up	2.08036e+07	5.45231e+06	4.93e+06	4.74893e+06	7.86155e+06	660631	6.78019e+06	2.63543e+07	2.35685e+07	1.49164e+07	8.68579e+06	714239	452662	658383	718324	658812	665062	714556	673110	632177	718126	739665	433902
Com_324_pos	1,3-Dihydro-1,3,3-trimethyl-2H-indol-2-ylidene acetaldehyde	C13 H15 N O	201.116	5.504	202.123	Full match	No results	No results					17.847	4.15761	0.0023124	0.969697	1.60831	up	2.35323e+07	1.0129e+07	1.25501e+09	2.37423e+07	2.37542e+07	1.17369e+07	2.84811e+07	2.28161e+07	8.87952e+07	2.28672e+07	3.39037e+07	1.08409e+07	2.10647e+06	8.76571e+06	1.10541e+07	1.04328e+07	7.01392e+06	1.13208e+07	9.28769e+06	9.19277e+06	4.44307e+06	7.7086e+06	2.25804e+06
Com_9223_pos	N'-[4-(tert-butyl)phenyl]-N-cyclohexyl-N-methylurea	C18 H28 N2 O	310.201	5.46	311.208	Invalid mass	No results	No results					19.3685	4.27564	1.70725e-08	1	2.19628	up	2.55415e+07	1.06766e+07	1.37711e+07	1.8376e+07	8.47149e+06	3.00097e+06	9.25022e+06	1.59543e+07	3.88695e+07	3.32159e+07	3.45171e+07	850799	620031	885639	1.99392e+06	499545	1.01845e+06	1.40598e+06	828381	1.48012e+06	662030	990419	685320
Com_70292_pos	N,N-dimethyl-5-nitro-6-[3-(trifluoromethyl)phenoxy]pyrimidin-4-amine	C13 H11 F3 N4 O3	328.076	4.24	329.084	Invalid mass	No results	No results					20.2337	4.33869	6.3047e-05	0.992424	1.90372	up	3.61683e+06	1.55844e+06	1.85707e+06	2.11158e+06	333378	128313	282536	682485	5.41162e+06	4.96575e+06	3.16346e+06	112784	78739.6	118105	104349	89671.4	96995.9	110622	120074	99618.8	126346	145867	96804.7
Com_7305_pos	ethyl 2-amino-8H-indeno[2,1-b]thiophene-3-carboxylate	C14 H13 N O2 S	259.067	6.982	260.074	Full match	No results	No results					21.606	4.43336	7.82925e-06	0.924242	2.09959	up	1.75147e+07	3.88106e+07	2.50199e+07	2.99992e+07	2.78813e+07	1.37117e+06	1.88001e+07	6.87915e+07	9.99673e+07	3.31392e+07	2.27812e+07	1.69095e+06	1.61657e+06	1.65069e+06	1.28013e+06	1.34338e+06	1.63891e+06	1.82418e+06	1.85924e+06	1.40184e+06	1.53144e+06	1.90184e+06	1.65318e+06
Com_5075_pos	SPB 24:0;2O	C24 H51 N O2	385.392	9.767	386.399	No results	Full match	No results					22.8272	4.51268	1.62528e-09	1	2.3265	up	1.99838e+07	1.18996e+07	1.94734e+07	1.88582e+07	2.60933e+07	4.17364e+06	3.4008e+07	2.17916e+07	6.7922e+07	4.04909e+07	3.77304e+07	799024	562359	1.11617e+06	1.91067e+06	2.05918e+06	1.69826e+06	1.00594e+06	890794	1.81191e+06	1.18672e+06	941779	470014
Com_6284_pos	Veratramine	C27 H39 N O2	409.294	6.379	410.301	Invalid mass	No results	No results	Benzenoids	Fluorenes	Not available	Fluorenes	24.2716	4.60119	2.8967e-06	0.977273	2.23184	up	8.04978e+07	3.51345e+07	1.92966e+07	3.96794e+07	6.58955e+07	2.39435e+06	7.8447e+07	6.64906e+07	1.13439e+08	8.45297e+07	7.38944e+07	2.2337e+06	5.07428e+06	2.2871e+06	2.22333e+06	2.03478e+06	1.91715e+06	2.12962e+06	2.27227e+06	2.15148e+06	2.56471e+06	2.7729e+06	1.98952e+06
Com_5232_pos	4-(beta-D-Glucopyranosyloxy)-2-methylenebutanoic acid	C11 H18 O8	300.082	5.387	301.09	Invalid mass	No results	No results					26.8638	4.74759	1.013e-10	1	2.22438	up	3.92085e+07	1.58612e+07	2.8335e+07	2.35323e+07	3.45418e+07	5.06701e+06	3.61193e+07	4.97064e+07	5.28557e+07	5.8608e+07	3.02596e+07	724906	651158	879089	1.27512e+06	1.45476e+06	711242	2.33357e+06	842548	701725	3.8734e+06	998985	745110
Com_28349_pos	S-(Methyl)Glutathione	C11 H19 N3 O6 S	321.101	5.553	322.108	No results	No results	Full match	Organic acids and derivatives	Carboxylic acids and derivatives	Amino acids, peptides, and analogues	Peptides	74.4488	6.21818	2.50742e-09	1	2.28767	up	2.53573e+07	1.1343e+07	1.6549e+07	1.30449e+07	2.35837e+07	1.50775e+06	2.20741e+07	2.40588e+07	3.09538e+07	2.76822e+07	2.04117e+07	288046	139906	328812	265869	204017	274368	284191	329417	231111	331173	329441	167028
Com_410_pos	4-Methyl-5-thiazoleethanol	C6 H9 N O S	143.041	1.371	144.048	Full match	Full match	No results	Organoheterocyclic compounds	Azoles	Thiazoles	4,5-disubstituted thiazoles	81.2115	6.34361	1.74542e-09	0.992424	2.28651	up	5.58555e+08	3.76538e+08	7.6104e+08	7.53785e+08	9.21207e+08	2.75355e+07	6.87981e+08	8.64344e+08	1.94521e+09	1.12363e+09	7.53279e+08	8.06861e+06	4.32171e+06	6.37839e+06	7.95e+06	6.61508e+06	4.70503e+06	5.21225e+06	4.70654e+06	2.87186e+06	5.56761e+07	5.10608e+06	6.23687e+06
Com_163_pos	Thiamine	C12 H16 N4 O S	264.104	1.35	265.112	Full match	Full match	No results	Organoheterocyclic compounds	Diazines	Pyrimidines and pyrimidine derivatives	Thiamines	114.818	6.84321	1.59802e-09	0.992424	2.25648	up	1.23571e+09	1.02247e+09	1.229e+09	1.23775e+09	1.40698e+09	2.61485e+07	1.88454e+09	1.95129e+09	2.89817e+09	1.82774e+09	1.68061e+09	7.00363e+06	7.60583e+06	3.32847e+06	5.6305e+06	2.87886e+06	4.94908e+06	5.07671e+06	4.35913e+06	2.81298e+06	1.00261e+08	5.96392e+06	5.95355e+06
Com_1065_pos	SPB 24:1;2O	C24 H49 N O2	383.376	9.578	366.373	No results	Full match	No results					131.875	7.04302	4.97454e-09	1	2.36872	up	1.04001e+08	9.81475e+07	1.42314e+08	1.07514e+08	1.94725e+08	1.09777e+07	3.15832e+08	1.56891e+08	3.58323e+08	2.71144e+08	2.07445e+08	1.61778e+06	1.1764e+06	1.32887e+06	1.67007e+06	1.22865e+06	1.62038e+06	958841	2.03725e+06	1.45899e+06	1.27109e+06	859193	1.04674e+06

## Sheet: sup tableS2-HBMW.vs.HTP
Results of quantification of all identified metabolites(HBMW.vs.HTP)
Compound_ID	Name	Formula	Molecular Weight	RT [min]	m/z	mzCloud_Results	mzVault_Results	MassList_Results	Class_I	Class_II	Class_III	Class_IV	FC	log2FC	Pvalue	ROC	VIP	Up.Down	all_HBMW_1	all_HBMW_2	all_HBMW_3	all_HBMW_4	all_HBMW_5	all_HBMW_6	all_HBMW_7	all_HBMW_8	all_HBMW_9	all_HBMW_10	all_HBMW_11	all_HBMW_12	all_HTP_1	all_HTP_2	all_HTP_3	all_HTP_4	all_HTP_5	all_HTP_6	all_HTP_7	all_HTP_8	all_HTP_9	all_HTP_10	all_HTP_11
Com_753_neg	(+/-)-Cannabichromeorcin	C17 H22 O2	258.162	7.923	257.154	Full match	No results	No results	Organoheterocyclic compounds	Benzopyrans	1-benzopyrans	1-benzopyrans	0.0222966	-5.48703	0.000123723	0.931818	2.03462	down	1.09395e+07	4.51687e+06	520801	518923	522195	428636	478052	438083	349040	446108	444419	624100	1.47813e+08	5.6889e+07	5.26579e+07	5.11692e+07	1.28918e+07	575411	478143	1.59429e+08	1.78677e+08	1.0661e+08	6.43784e+07
Com_1609_neg	Tretinoin	C20 H28 O2	300.209	9.436	299.202	Full match	No results	Full match	Lipids and lipid-like molecules	Prenol lipids	Retinoids	Retinoids	0.0316218	-4.98294	1.68709e-05	0.962121	2.31569	down	9.45476e+06	4.68493e+06	799621	514711	1.43684e+06	517839	999399	484112	702589	1.45395e+06	886729	811213	6.6736e+07	5.21033e+07	4.78066e+07	3.56035e+07	1.3473e+07	1.44436e+06	2.01501e+06	1.2626e+08	1.12517e+08	1.31167e+08	7.02657e+07
Com_4478_pos	WLH	C23 H30 N6 O4	432.25	7.966	455.24	Invalid mass	No results	No results					0.0430048	-4.53936	0.000122984	0.893939	2.20434	down	5.16294e+06	1.05121e+06	1.24545e+06	1.05641e+06	1.1393e+06	959989	1.22149e+06	965283	898633	1.13012e+06	1.11716e+06	1.39643e+06	6.22101e+07	2.08773e+07	2.69055e+07	2.22757e+07	1.22345e+07	970526	1.13498e+06	5.71457e+07	8.87499e+07	3.94599e+07	3.77396e+07
Com_7037_pos	N,N'-di[4-(2,6-dimethylmorpholino)phenyl]thiourea	C25 H34 N4 O2 S	454.233	8.505	455.24	Invalid mass	No results	No results					0.053524	-4.22367	0.000186801	0.848485	2.16758	down	4.19873e+06	1.53705e+06	1.42406e+06	949345	1.48871e+06	1.10967e+06	1.25299e+06	1.1944e+06	977702	1.25385e+06	1.16192e+06	1.26433e+06	5.05579e+07	1.88031e+07	2.40581e+07	1.91392e+07	8.02991e+06	1.09436e+06	1.03562e+06	4.21784e+07	5.51876e+07	5.33116e+07	3.16705e+07
Com_3242_neg	beta-Estradiol 17-Acetate	C20 H26 O3	314.188	7.739	313.181	No results	No results	Full match					0.0677809	-3.88298	5.25906e-05	0.939394	1.99397	down	4.76788e+06	2.85711e+06	828420	712990	2.42654e+06	878577	1.81248e+06	1.13894e+06	952220	842130	898810	1.99343e+06	4.68388e+07	1.68794e+07	2.48366e+07	1.57228e+07	6.40767e+06	991310	2.85042e+06	4.53961e+07	5.29922e+07	3.11655e+07	2.78796e+07
Com_324_pos	1,3-Dihydro-1,3,3-trimethyl-2H-indol-2-ylidene acetaldehyde	C13 H15 N O	201.116	5.504	202.123	Full match	No results	No results					0.096464	-3.37386	0.0318703	0.840909	1.38498	down	2.99083e+07	1.05357e+07	1.39656e+07	9.58649e+06	1.65358e+07	8.58566e+06	1.35494e+07	1.16296e+07	1.39301e+07	9.3146e+06	1.14405e+07	1.35794e+07	2.35323e+07	1.0129e+07	1.25501e+09	2.37423e+07	2.37542e+07	1.17369e+07	2.84811e+07	2.28161e+07	8.87952e+07	2.28672e+07	3.39037e+07
Com_65588_pos	4-(cyclohexylmethyl)-6-(2-thienyl)-2,3-dihydropyridazin-3-one hydrate	C15 H18 N2 O S	296.094	4.412	297.101	Invalid mass	No results	No results					0.105046	-3.25091	0.000641923	0.909091	2.40496	down	172477	166198	168048	145346	158517	202989	164004	174891	180375	175084	195706	214652	2.61199e+06	606116	518991	691416	485226	143706	472041	1.56318e+06	6.42903e+06	518043	4.4452e+06
Com_2293_pos	R-1 Methanandamide phosphate	C23 H40 N O5 P	441.262	5.343	442.27	Full match	No results	No results	Organic acids and derivatives	Organic phosphoric acids and derivatives	Phosphate esters	Phosphoethanolamines	0.128671	-2.95824	1.30851e-05	0.962121	2.33722	down	6.96441e+06	9.07628e+06	1.06127e+07	3.78417e+06	2.25334e+07	2.90737e+06	1.69072e+07	2.31636e+06	6.7351e+06	7.33177e+06	7.00464e+06	1.66212e+07	3.53051e+07	3.69693e+07	5.76222e+07	1.67455e+08	1.51641e+07	9.59979e+07	1.70357e+07	1.97417e+07	1.56806e+08	1.05381e+08	9.60841e+07
Com_30597_pos	PC O-33:2	C41 H80 N O7 P	729.554	11.345	730.561	No results	Invalid mass	No results					0.135543	-2.88318	0.000641668	0.909091	2.38087	down	756352	417456	500657	404411	449359	542181	444223	417372	432148	444414	497399	562982	500715	2.12448e+06	1.21146e+06	2.06661e+06	5.03994e+06	424697	5.05321e+06	1.0589e+06	5.19626e+06	1.20058e+07	5.0093e+06
Com_6850_pos	Methandrostenolone	C20 H28 O2	300.209	9.12	301.216	No results	No results	Full match	Lipids and lipid-like molecules	Steroids and steroid derivatives	Androstane steroids	Androgens and derivatives	0.140028	-2.83621	0.00109789	0.856061	1.75211	down	4.47798e+06	4.72208e+06	2.18916e+06	2.05169e+06	3.51891e+06	1.65765e+06	1.51687e+06	6.289e+06	1.98186e+06	1.76873e+06	1.25689e+06	1.24562e+07	5.42068e+07	3.72902e+07	1.33068e+07	1.10653e+07	7.91617e+06	3.25637e+06	1.24093e+06	6.63105e+07	4.84565e+07	2.81195e+07	1.61289e+07
Com_12745_neg	PG O-17:0_16:0	C39 H79 O9 P	722.536	8.77	721.528	No results	Invalid mass	No results					0.145998	-2.77598	6.33037e-06	0.931818	2.07358	down	1.39258e+06	1.17781e+06	1.55257e+06	1.63782e+06	1.48893e+06	867400	1.00349e+06	683927	1.08912e+06	1.59424e+06	787513	1.65606e+06	981735	6.16365e+06	6.51264e+06	1.11835e+07	5.71457e+06	1.65569e+07	5.889e+06	6.81143e+06	7.46256e+06	1.32933e+07	1.31796e+07
Com_11766_neg	15(S)-HpEPE	C20 H30 O4	334.214	8.07	315.196	Full match	No results	Full match	Lipids and lipid-like molecules	Fatty Acyls	Eicosanoids	Hydroperoxyeicosapentaenoic acids	0.149248	-2.74422	0.000123743	0.901515	1.73634	down	1.00595e+07	6.99921e+06	1.81996e+07	789076	1.28684e+07	3.7976e+06	6.0986e+06	5.2757e+06	4.0093e+06	5.52569e+06	5.69983e+06	6.21416e+06	7.3019e+07	3.63896e+07	3.57475e+07	2.93034e+07	1.76454e+07	3.23633e+06	1.56525e+07	7.05207e+07	9.62251e+07	7.01175e+07	7.75019e+07
Com_26528_pos	Avobenzone	C20 H22 O3	332.139	7.087	333.146	Invalid mass	No results	No results					0.149906	-2.73787	0.00156119	0.818182	1.97206	down	671426	614451	782412	655547	674793	665548	612923	576713	965457	579691	728880	712507	1.03002e+07	1.86779e+06	3.21399e+06	2.34356e+06	925678	544669	578138	9.1107e+06	1.15161e+07	5.78086e+06	4.20755e+06
Com_13694_pos	Cholecalciferol	C27 H44 O	384.339	9.498	385.346	Full match	No results	No results	Lipids and lipid-like molecules	Steroids and steroid derivatives	Vitamin D and derivatives	Vitamin D and derivatives	0.15293	-2.70905	2.78648e-06	1	2.72169	down	2.1436e+06	2.28549e+06	1.24102e+06	1.52475e+06	2.25014e+06	1.21116e+06	1.96684e+06	2.04543e+06	917489	2.73912e+06	1.60448e+06	2.10628e+06	6.63233e+06	3.79843e+06	5.71037e+06	7.34218e+06	2.21178e+07	3.78003e+06	1.07698e+07	1.78757e+07	1.53155e+07	2.87227e+07	1.00179e+07
Com_47232_pos	4-decyl-3-hydroxy-5-oxooxolane-2,3-dicarboxylic acid	C16 H26 O7	347.192	9.893	348.199	Invalid mass	No results	No results					0.15824	-2.65982	0.00163518	0.909091	1.85213	down	1.23917e+06	1.50474e+06	1.05425e+06	1.1392e+06	1.17995e+06	989862	1.20708e+06	1.22745e+06	856432	1.22895e+06	1.11494e+06	1.06143e+06	1.89897e+07	3.59325e+06	4.20477e+06	3.19867e+06	1.34009e+06	1.21343e+06	1.13567e+06	1.6905e+07	1.88452e+07	6.59145e+06	3.94479e+06
Com_6790_neg	8-iso Prostaglandin A2	C20 H30 O4	316.203	7.097	315.196	Invalid mass	No results	No match	Lipids and lipid-like molecules	Fatty Acyls	Eicosanoids	Prostaglandins and related compounds	0.166765	-2.58411	7.82357e-06	0.969697	2.15843	down	3.636e+06	1.77926e+06	1.54058e+06	7.8526e+06	5.25211e+06	1.25972e+06	2.9807e+06	1.2966e+06	1.65116e+06	2.18851e+06	2.12397e+06	3.78583e+06	4.20752e+07	1.77339e+07	7.82347e+06	1.9605e+07	8.56513e+06	3.86375e+06	5.29437e+06	1.39115e+07	2.90422e+07	3.0418e+07	1.59611e+07
Com_405_neg	2-Hydroxyvaleric acid	C5 H10 O3	118.062	5.358	117.055	Invalid mass	Invalid mass	No results	Lipids and lipid-like molecules	Fatty Acyls	Fatty acids and conjugates	Hydroxy fatty acids	0.173106	-2.53027	0.002494	0.871212	1.85019	down	1.88674e+07	1.61967e+07	1.68214e+07	1.47792e+07	2.7649e+07	1.59848e+07	1.41905e+07	3.08624e+07	9.99546e+06	1.33908e+07	1.60872e+07	7.14715e+07	6.21908e+08	7.41152e+07	7.10648e+07	6.4329e+07	1.22707e+07	2.64642e+08	3.38834e+07	3.15883e+07	1.42364e+08	3.9233e+07	5.47495e+07
Com_16455_pos	N1-(1H-indol-4-yl)cyclohexane-1-carboxamide	C15 H18 N2 O	280.099	4.963	281.106	Invalid mass	No results	No results					0.176958	-2.49852	9.58086e-05	0.909091	2.25416	down	1.81198e+06	484475	549453	704452	1.01551e+06	591681	1.78329e+06	563097	713837	1.76e+06	2.7597e+06	5.93823e+06	1.04975e+07	6.86456e+06	6.73349e+06	7.17615e+06	1.07501e+07	501964	4.88627e+06	7.7334e+06	1.94272e+07	6.27268e+06	1.58994e+07
Com_26524_pos	N1-{4-methyl-2-[(3,4,5-trimethoxybenzylidene)amino]phenyl}acetamide	C19 H22 N2 O4	342.157	8.889	343.165	Full match	No results	No results					0.179142	-2.48082	0.00283847	0.878788	1.66562	down	485705	588208	578864	1.09998e+06	716747	537932	718323	513413	469984	575621	529081	844422	9.06335e+06	1.71361e+06	1.08553e+06	2.23481e+06	522493	778166	715765	7.88866e+06	1.06484e+07	2.68906e+06	1.84731e+06
Com_1474_pos	3-amino-2-phenyl-2H-pyrazolo[4,3-c]pyridine-4,6-diol	C12 H10 N4 O2	242.081	5.857	243.088	Full match	No results	No results					0.185054	-2.43398	0.000143224	0.916667	2.02007	down	2.42197e+07	1.12292e+07	7.34747e+06	2.81353e+07	8.31828e+06	1.41605e+07	1.06602e+07	1.29299e+07	1.38379e+07	8.39246e+06	1.24276e+07	9.4018e+06	5.43213e+07	3.95245e+07	5.43478e+07	1.07629e+08	5.0548e+07	7.67558e+06	5.75238e+07	5.11088e+07	3.21675e+07	8.08962e+07	2.62069e+08
Com_64523_pos	2-[(3S)-1-(3-Chlorobenzyl)-3-pyrrolidinyl]-1,3-benzothiazole	C18 H17 Cl N2 S	328.077	4.738	329.084	Invalid mass	No results	No results	Organoheterocyclic compounds	Benzothiazoles	Not available	Benzothiazoles	0.18771	-2.41342	0.0123761	0.787879	1.71536	down	201499	192810	187536	162692	1.9123e+06	209873	152437	195207	793537	187756	178741	801752	3.9941e+06	1.70475e+06	2.23914e+06	1.91738e+06	191467	138515	200730	334446	6.07351e+06	5.38512e+06	3.0981e+06
Com_19181_neg	ST 24:1;O3;S	C24 H40 O6 S	456.252	7.544	455.245	No results	Invalid mass	No results					0.192653	-2.37592	0.000503509	0.909091	1.7645	down	423416	370505	826880	549801	3.39328e+06	445043	405579	414421	419028	409549	1.78487e+06	440314	759258	1.143e+06	3.04698e+06	2.25435e+06	4.77535e+06	2.34362e+06	1.42971e+07	6.23556e+06	6.47143e+06	5.18556e+06	510848
Com_70292_pos	N,N-dimethyl-5-nitro-6-[3-(trifluoromethyl)phenoxy]pyrimidin-4-amine	C13 H11 F3 N4 O3	328.076	4.24	329.084	Invalid mass	No results	No results					0.206736	-2.27414	0.00380196	0.856061	1.75333	down	517551	139702	279924	76524.9	1.73494e+06	117179	174015	107421	1.18344e+06	110302	115247	881617	3.61683e+06	1.55844e+06	1.85707e+06	2.11158e+06	333378	128313	282536	682485	5.41162e+06	4.96575e+06	3.16346e+06
Com_32016_neg	D-Turanose	C12 H22 O11	402.138	1.908	401.13	No results	Invalid mass	No results	Organic oxygen compounds	Organooxygen compounds	Carbohydrates and carbohydrate conjugates	O-glycosyl compounds	0.21565	-2.21324	0.000479645	0.886364	2.07071	down	1.10383e+06	334346	440836	1.3295e+06	426025	2.30743e+06	724790	1.24607e+06	483915	475075	427949	5.13118e+06	5.16917e+06	9.40657e+06	8.37962e+06	9.77483e+06	347942	5.24753e+06	2.36905e+06	1.73898e+06	8.47483e+06	3.34469e+06	7.08865e+06
Com_62156_pos	3-(4-nitrophenyl)[1,2,3]triazolo[1,5-a]quinazolin-5-amine	C15 H10 N6 O2	306.093	1.486	307.1	Invalid mass	No results	No results					0.21906	-2.1906	0.00153588	0.886364	1.70152	down	289468	250029	285232	629823	249849	308788	393475	270558	266365	428061	647949	1.21069e+06	1.03798e+06	1.10798e+06	1.06697e+07	778636	949913	284981	2.15504e+06	1.02527e+06	751547	1.14035e+06	1.98498e+06
Com_4036_pos	LPC 20:4-SN1	C28 H50 N O7 P	543.331	9.137	544.339	No results	Full match	Full match					0.221247	-2.17627	0.00086221	0.886364	1.67406	down	3.44733e+06	1.04455e+06	1.16695e+06	1.08894e+06	958227	442107	3.44982e+06	958360	670394	2.78262e+06	669999	2.75557e+06	5.15404e+06	4.70635e+06	6.8923e+06	4.15639e+06	1.0693e+06	808136	7.14803e+06	1.32757e+07	1.75472e+07	1.02613e+07	9.50332e+06
Com_1480_pos	N,N-Dimethylsphingosine	C20 H41 N O2	327.313	8.374	328.321	Full match	Full match	No results	Organic nitrogen compounds	Organonitrogen compounds	Amines	1,2-aminoalcohols	0.226556	-2.14206	0.0357089	0.787879	1.22142	down	1.35156e+07	1.0255e+07	9.11827e+06	1.69023e+07	7.42879e+06	7.3921e+06	7.05998e+06	7.19647e+06	1.52748e+07	7.64768e+06	7.79561e+06	6.2872e+06	4.16606e+06	1.17099e+07	1.13097e+07	1.11517e+07	6.41149e+07	9.24181e+06	2.37158e+08	5.66747e+07	1.27276e+07	2.48091e+07	2.57718e+07
Com_8981_pos	1-[4-(1-adamantyl)phenoxy]-3-piperidinopropan-2-ol hydrochloride	C24 H35 N O2	369.264	9.254	370.271	Invalid mass	No results	No results					0.228543	-2.12946	7.13127e-05	0.924242	2.05887	down	1.31089e+07	3.82522e+06	2.69143e+06	2.15667e+06	6.52474e+06	891360	7.32085e+06	1.25515e+06	2.93443e+06	3.98448e+06	3.18204e+06	8.70294e+06	1.70235e+07	1.57217e+07	1.29171e+07	1.4506e+07	1.90993e+07	2.56363e+06	2.48562e+07	1.56054e+07	3.29412e+07	3.45702e+07	3.71263e+07
Com_142_neg	2-Hydroxycaproic acid	C6 H12 O3	132.078	5.705	131.07	Invalid mass	Invalid mass	No results	Lipids and lipid-like molecules	Fatty Acyls	Fatty acids and conjugates	Medium-chain fatty acids	0.237604	-2.07337	0.0101513	0.818182	1.40523	down	6.51511e+07	5.47134e+07	6.0591e+07	9.16838e+07	1.13028e+08	6.50784e+07	3.9292e+07	9.24366e+07	2.9731e+07	3.14991e+07	6.32652e+07	2.30739e+08	1.51549e+09	1.78608e+08	2.40479e+08	1.81733e+08	2.89594e+07	5.31843e+08	8.4162e+07	8.70826e+07	4.88275e+08	1.31463e+08	1.47627e+08
Com_6284_pos	Veratramine	C27 H39 N O2	409.294	6.379	410.301	Invalid mass	No results	No results	Benzenoids	Fluorenes	Not available	Fluorenes	0.23949	-2.06196	0.00432722	0.893939	1.4414	down	2.09816e+07	1.73186e+07	1.32265e+07	1.19767e+07	1.90968e+07	2.81863e+06	1.64259e+07	8.42415e+06	1.57412e+07	1.26157e+07	1.08294e+07	2.28991e+07	8.04978e+07	3.51345e+07	1.92966e+07	3.96794e+07	6.58955e+07	2.39435e+06	7.8447e+07	6.64906e+07	1.13439e+08	8.45297e+07	7.38944e+07
Com_7305_pos	ethyl 2-amino-8H-indeno[2,1-b]thiophene-3-carboxylate	C14 H13 N O2 S	259.067	6.982	260.074	Full match	No results	No results					0.240569	-2.05548	0.00334278	0.893939	1.6859	down	2.33434e+07	1.09924e+07	4.25539e+06	1.04023e+06	9.69688e+06	1.66351e+06	1.34654e+07	4.78996e+06	3.21355e+06	6.36584e+06	4.50809e+06	1.74618e+07	1.75147e+07	3.88106e+07	2.50199e+07	2.99992e+07	2.78813e+07	1.37117e+06	1.88001e+07	6.87915e+07	9.99673e+07	3.31392e+07	2.27812e+07
Com_5075_pos	SPB 24:0;2O	C24 H51 N O2	385.392	9.767	386.399	No results	Full match	No results					0.242126	-2.04617	0.000108258	0.916667	1.41782	down	1.07701e+07	6.29357e+06	4.37499e+06	6.08141e+06	7.98257e+06	8.74449e+06	6.98909e+06	5.28368e+06	6.11884e+06	1.53406e+06	4.9545e+06	1.07545e+07	1.99838e+07	1.18996e+07	1.94734e+07	1.88582e+07	2.60933e+07	4.17364e+06	3.4008e+07	2.17916e+07	6.7922e+07	4.04909e+07	3.77304e+07
Com_50713_pos	dUMP	C9 H13 N2 O8 P	308.042	1.975	155.028	No results	No results	Full match	Nucleosides, nucleotides, and analogues	Pyrimidine nucleotides	Pyrimidine deoxyribonucleotides	Pyrimidine 2'-deoxyribonucleoside monophosphates	0.245344	-2.02712	0.00707225	0.795455	2.0515	down	1.0963e+06	833447	1.04386e+06	2.42811e+06	752333	2.78361e+06	788936	1.09962e+06	1.42914e+06	1.93944e+06	1.0024e+06	4.20019e+06	1.49606e+07	5.74043e+06	5.63839e+06	7.29358e+06	707996	1.63107e+07	2.13603e+06	866356	1.19496e+07	2.15523e+06	4.71458e+06
Com_1935_pos	gamma-Tocopherol	C28 H48 O2	416.365	9.757	417.372	No results	No results	Full match	Lipids and lipid-like molecules	Prenol lipids	Quinone and hydroquinone lipids	Tocopherols	0.247705	-2.01331	9.16332e-05	0.969697	2.1965	down	1.26695e+07	9.0332e+06	8.49041e+06	5.08224e+06	1.20184e+07	2.2793e+06	8.00518e+06	853598	8.72351e+06	4.05844e+06	6.98824e+06	1.17535e+07	1.81145e+07	9.58506e+06	1.61118e+07	1.84056e+07	3.21301e+07	1.25848e+07	6.8522e+07	2.64216e+07	4.81522e+07	3.59595e+07	4.69059e+07
Com_3_neg	Taurochenodeoxycholic acid	C26 H45 N O6 S	499.297	7.202	498.29	Full match	Full match	Full match	Lipids and lipid-like molecules	Steroids and steroid derivatives	Bile acids, alcohols and derivatives	Taurinated bile acids and derivatives	0.255906	-1.96631	0.000122368	0.924242	1.55835	down	8.07573e+07	4.44941e+07	1.25009e+08	4.31927e+07	9.36261e+07	6.08039e+07	8.04693e+07	8.56691e+07	7.76412e+08	4.16307e+07	2.39398e+08	1.03558e+08	1.40163e+09	1.59868e+08	1.0418e+09	3.92906e+08	4.46789e+08	2.1207e+08	1.67728e+08	3.00424e+08	9.28295e+08	4.64752e+08	8.41941e+08
Com_2976_neg	Cinnamoylglycine	C11 H11 N O3	205.073	5.702	204.066	Full match	Full match	Full match	Organic acids and derivatives	Carboxylic acids and derivatives	Amino acids, peptides, and analogues	N-acyl-alpha amino acids	0.259818	-1.94443	0.00101038	0.931818	1.9701	down	1.43906e+06	1.09172e+06	1.01274e+06	1.20273e+06	1.70848e+06	1.01619e+06	1.51247e+06	1.57015e+06	738417	1.02664e+06	1.43495e+06	1.34174e+07	2.62778e+07	4.41876e+06	8.52261e+06	4.1737e+06	1.74419e+06	1.26128e+07	2.68063e+06	1.98047e+06	1.96678e+07	1.10293e+07	2.75401e+06
Com_7753_neg	20-Hydroxy-(5Z,8Z,11Z,14Z)-eicosatetraenoic acid	C20 H32 O3	320.235	7.828	319.228	Full match	No results	Full match	Lipids and lipid-like molecules	Fatty Acyls	Fatty acids and conjugates	Long-chain fatty acids	0.262744	-1.92827	1.51851e-05	0.969697	1.72093	down	3.75979e+06	2.53876e+06	2.17672e+06	8.13801e+06	4.30829e+06	1.83712e+06	3.19838e+06	2.11836e+06	2.46011e+06	3.21764e+06	1.99057e+06	2.50443e+06	1.73461e+07	1.18171e+07	8.48253e+06	1.00759e+07	5.48477e+06	3.83831e+06	4.63267e+06	1.89821e+07	2.231e+07	1.64731e+07	1.39984e+07
Com_28605_pos	Bitertanol	C20 H23 N3 O2	337.187	6.544	338.194	Invalid mass	No results	No results					0.268535	-1.89682	0.00758498	0.833333	1.59541	down	7.81449e+06	4.82268e+06	3.84816e+06	2.63929e+06	3.07285e+06	1.23058e+06	2.53471e+06	2.60776e+06	3.94205e+06	3.4916e+06	3.56735e+06	4.34964e+06	1.64695e+07	2.94111e+06	1.08375e+07	1.11252e+07	1.80423e+07	901896	4.80516e+06	1.98638e+07	2.83172e+07	2.47681e+07	1.1857e+07
Com_53100_pos	Homogentisic Acid	C8 H8 O4	168.042	6.016	151.039	No results	No results	Full match	Benzenoids	Benzene and substituted derivatives	Phenylacetic acids	2(hydroxyphenyl)acetic acids	0.2764	-1.85517	0.00641862	0.833333	1.79831	down	3.90566e+06	3.09688e+06	1.64611e+06	1.71031e+06	3.24432e+06	1.92878e+06	3.21997e+06	1.41945e+06	2.48629e+06	2.71602e+06	4.23799e+06	4.84159e+06	8.10725e+06	5.60163e+06	4.77116e+06	6.18501e+06	1.52548e+07	1.15079e+06	1.76482e+06	1.6864e+07	2.47832e+07	1.38969e+07	1.58833e+07
Com_5223_neg	THC	C21 H30 O2	314.221	6.063	313.213	Invalid mass	No results	No results	Organoheterocyclic compounds	Benzopyrans	1-benzopyrans	2,2-dimethyl-1-benzopyrans	0.280757	-1.8326	0.000509877	0.886364	2.24718	down	1.74784e+07	1.82664e+06	1.89748e+06	1.08721e+06	7.34877e+06	2.44592e+06	1.60542e+06	1.68653e+06	1.38742e+06	1.91258e+06	1.43282e+06	1.30054e+06	7.6671e+06	6.44421e+06	3.78001e+06	4.73616e+06	2.63284e+07	1.83695e+06	1.28801e+07	2.26647e+07	1.46059e+07	1.00776e+07	2.4181e+07
Com_70014_pos	2-chloro-N-[4-(4-methylpiperazino)phenyl]benzamide	C18 H20 Cl N3 O	329.13	4.153	330.137	Full match	No results	No results					0.283675	-1.81769	0.000531572	0.893939	1.83917	down	574521	477956	443823	336185	117784	159298	226095	226685	347282	247307	239889	158458	920397	809735	616503	1.10261e+06	1.86216e+06	158421	880979	1.15311e+06	2.55771e+06	348287	1.07861e+06
Com_7296_pos	4-ethoxy-N-[(4-methoxyphenyl)methylene]aniline	C16 H17 N O2	255.126	5.729	256.133	Full match	No results	No results					0.283731	-1.8174	0.0021023	0.901515	1.31219	down	1.55694e+07	1.06598e+07	1.1165e+07	9.22835e+06	7.36127e+06	4.7538e+06	1.01174e+07	7.05005e+06	7.16684e+06	4.60428e+06	6.9805e+06	9.567e+06	7.53825e+07	1.71789e+07	1.74412e+07	1.39214e+07	3.27232e+07	2.96349e+06	2.72315e+07	2.36014e+07	5.6408e+07	3.12426e+07	3.86275e+07
Com_3587_pos	Dextrorphan	C17 H23 N O	257.178	10.309	258.185	Full match	No results	No results	Alkaloids and derivatives	Morphinans	Not available	Morphinans	0.288005	-1.79583	0.000187075	0.878788	1.26916	down	6.09909e+07	1.73283e+07	1.192e+07	1.35256e+07	1.80314e+07	3.81535e+06	2.06019e+07	8.44382e+06	9.06457e+06	1.05488e+07	1.02842e+07	1.59546e+07	3.35349e+07	5.13222e+07	3.7857e+07	3.352e+07	7.74639e+07	8.22444e+06	1.0787e+08	5.89073e+07	6.59897e+07	7.49103e+07	8.85844e+07
Com_19810_pos	Benzathine	C16 H20 N2	223.136	5.447	241.17	Invalid mass	No results	No results					0.28916	-1.79006	1.02492e-06	0.977273	1.62765	down	7.00478e+06	2.36584e+06	2.51923e+06	2.45246e+06	3.71904e+06	1.14956e+06	2.35908e+06	1.70294e+06	2.74547e+06	1.49365e+06	2.69977e+06	3.01368e+06	9.81705e+06	4.11825e+06	5.28767e+06	5.33334e+06	1.05801e+07	7.16022e+06	1.34426e+07	1.14231e+07	1.6346e+07	1.08537e+07	1.09663e+07
Com_13504_pos	PB-22 N-(4-Hydroxypentyl)-3-carboxyindole metabolite	C14 H17 N O3	247.121	5.97	248.128	Full match	No results	No results	Organoheterocyclic compounds	Indoles and derivatives	Indolecarboxylic acids and derivatives	Indolecarboxylic acids and derivatives	0.292958	-1.77124	0.00355103	0.863636	1.83162	down	3.11705e+06	1.66444e+06	4.17095e+06	813081	8.35028e+06	1.3847e+06	2.8032e+06	1.22524e+06	1.98305e+06	1.93453e+06	1.97355e+06	3.49286e+06	2.71462e+07	4.72427e+06	5.25979e+06	9.14739e+06	3.30965e+06	1.27402e+06	3.78247e+06	4.88921e+06	2.2003e+07	1.30369e+07	8.41175e+06
Com_49082_pos	2-{[2-(4-methylpiperazino)phenyl]methylene}hydrazine-1-carbothioamide	C13 H19 N5 S	299.12	4.813	300.127	Invalid mass	No results	No results					0.292964	-1.77121	0.0206898	0.757576	1.33007	down	3.20816e+06	1.79766e+06	1.59468e+06	1.05871e+06	1.02248e+06	853182	920135	1.00339e+06	1.09623e+06	726798	1.03704e+06	514802	3.59825e+06	2.54647e+06	927706	8.08397e+06	5.97344e+06	396408	4.10594e+06	4.39254e+06	1.17064e+07	587086	4.09423e+06
Com_51555_pos	N1-[2-(2-pyridyl)ethyl]-2-aminobenzamide	C14 H15 N3 O	263.101	2.626	264.108	Invalid mass	No results	No results					0.297312	-1.74995	0.00129706	0.901515	1.40986	down	2.03998e+07	8.34304e+06	2.34157e+06	8.73132e+06	4.40136e+06	1.53632e+07	6.38516e+06	3.14348e+06	4.41131e+06	1.52104e+07	3.99005e+06	1.8747e+06	2.33429e+07	1.62186e+07	2.22004e+07	2.14135e+07	2.69775e+07	2.17895e+06	2.61108e+07	3.52707e+07	6.58095e+07	3.30177e+07	1.91141e+07
Com_12086_pos	N(6)-OH-Me-Adenosine	C11 H15 N5 O5	297.103	7.247	298.11	Invalid mass	No results	No results	Nucleosides, nucleotides, and analogues	Purine nucleosides	Not available	Purine nucleosides	0.29849	-1.74425	0.00383175	0.863636	1.81128	down	1.41358e+07	4.38998e+06	1.90259e+06	1.47674e+06	4.85148e+06	1.70812e+06	3.38374e+06	1.77129e+06	3.28382e+06	2.03839e+06	2.96335e+06	5.57735e+06	1.64419e+07	6.35771e+06	4.98464e+06	6.27514e+06	2.0064e+07	1.19024e+06	2.75912e+07	2.16397e+07	2.39591e+07	1.13089e+07	6.00753e+06
Com_49240_neg	17α-Hydroxypregnenolone	C21 H32 O3	332.236	8.602	331.229	Full match	No results	Full match	Lipids and lipid-like molecules	Steroids and steroid derivatives	Pregnane steroids	Gluco/mineralocorticoids, progestogins and derivatives	0.300137	-1.7363	4.22559e-06	0.954545	1.84087	down	548597	442924	556354	493576	518178	492104	441367	414125	468827	443213	330119	374461	2.22832e+06	1.53862e+06	1.70646e+06	993232	460994	1.00469e+06	1.5468e+06	1.88962e+06	2.08897e+06	1.853e+06	1.55999e+06
Com_1714_neg	Phenylglyoxylic acid	C8 H6 O3	150.034	5.293	149.027	Invalid mass	No results	No results	Benzenoids	Benzene and substituted derivatives	Benzoyl derivatives	Benzoyl derivatives	0.300733	-1.73345	0.0289351	0.818182	1.16071	down	7.14851e+06	4.44097e+06	5.41773e+06	8.42546e+06	3.95948e+06	6.54711e+06	3.97039e+06	6.80836e+06	3.44315e+06	3.70371e+06	5.69025e+06	1.49523e+07	8.52209e+07	2.07583e+07	1.372e+07	1.02177e+07	1.64765e+06	3.49656e+07	7.07906e+06	6.35298e+06	2.77826e+07	8.6603e+06	1.07015e+07
Com_18785_pos	Vitamin E Acetate	C31 H52 O3	489.418	9.679	490.425	Invalid mass	No results	No results					0.302846	-1.72335	0.00128907	0.878788	1.69453	down	2.33037e+06	2.25883e+06	3.4813e+06	1.16928e+06	2.41515e+06	1.3007e+06	1.82517e+06	1.56453e+06	1.32708e+06	805088	2.41461e+06	1.63841e+06	1.83561e+06	1.89087e+06	2.90305e+06	4.46998e+06	1.05983e+07	2.0217e+06	1.5704e+07	7.38335e+06	5.945e+06	1.10128e+07	4.43151e+06
Com_357_pos	LPC 18:2-SN1	C26 H50 N O7 P	519.332	9.225	520.339	No results	Full match	Full match					0.314592	-1.66844	0.0003129	0.916667	1.90245	down	2.44648e+08	2.27865e+08	1.37123e+08	1.81354e+07	1.46857e+08	5.76683e+07	1.97864e+08	1.152e+08	8.64653e+07	1.48571e+08	5.84667e+07	4.22153e+08	1.70552e+08	6.00475e+08	5.01067e+08	6.07416e+08	2.19746e+08	2.18706e+08	2.93853e+08	5.06878e+08	6.61182e+08	8.44771e+08	7.9803e+08
Com_35668_pos	LPC 18:3	C26 H48 N O7 P	539.299	8.671	540.306	No results	Invalid mass	No results	Lipids and lipid-like molecules	Glycerophospholipids	Glycerophosphocholines	Phosphocholines	0.323273	-1.62918	0.00196614	0.848485	1.61531	down	3.65566e+06	6.4036e+06	2.97261e+06	568451	2.71298e+06	1.29696e+06	2.0325e+06	7.73465e+06	1.93134e+06	2.06922e+06	595088	1.39681e+07	2.47172e+06	1.08052e+07	1.67459e+07	2.37938e+07	6.85482e+06	2.81071e+06	7.58885e+06	1.29093e+07	2.06769e+07	5.16808e+06	2.04446e+07
Com_11709_pos	NAT13-331713_POS	C26 H30 N4 O3	446.241	7.297	447.249	Invalid mass	No results	No results					0.325338	-1.61999	0.000596988	0.909091	1.64186	down	1.46916e+06	1.04137e+06	1.23293e+06	931275	948838	1.108e+06	1.13371e+06	1.0875e+06	2.09922e+06	1.17335e+06	1.33096e+06	1.36164e+06	1.14887e+07	1.07345e+06	3.80814e+06	3.48233e+06	4.86895e+06	1.41449e+06	2.74446e+06	2.83178e+06	5.16346e+06	1.93702e+06	3.21972e+06
Com_19920_pos	SM 9:1;2O/34:3	C48 H91 N2 O6 P	822.66	10.784	823.668	No results	Full match	No results					0.326387	-1.61534	0.0138771	0.734848	1.39227	down	1.89316e+06	2.80673e+06	3.31671e+06	2.4325e+06	2.38311e+06	2.76281e+06	2.6029e+06	2.50609e+06	1.55849e+06	3.27588e+06	1.27497e+07	1.9675e+07	1.42357e+07	1.21911e+07	1.03374e+07	1.69597e+07	1.6397e+07	1.43759e+07	6.00365e+07	1.13169e+07	1.91094e+06	2.62858e+06	2.40116e+06
Com_19468_pos	Di(2-ethylhexyl) phthalate	C24 H38 O4	390.274	10.656	391.282	Invalid mass	No results	No results					0.327318	-1.61123	1.37771e-05	0.916667	2.12543	down	1.95276e+06	2.1723e+06	2.21023e+06	7.64869e+06	1.71041e+06	1.31812e+06	1.0878e+06	2.90229e+06	783859	1.3611e+06	1.162e+06	1.41909e+06	2.03744e+06	7.35809e+06	6.32778e+06	4.83781e+06	4.48427e+06	5.84903e+06	5.28909e+06	9.32546e+06	7.23171e+06	1.08034e+07	8.50994e+06
Com_5114_pos	SPB 22:0;2O	C22 H47 N O2	357.36	9.215	358.368	No results	Full match	No results					0.327696	-1.60957	0.000440764	0.916667	1.38011	down	1.65828e+07	1.48241e+07	9.17201e+06	1.26781e+07	1.06268e+07	7.18862e+06	1.19058e+07	8.08185e+06	1.36957e+07	4.95179e+06	8.58543e+06	1.93616e+07	2.31398e+07	2.21639e+07	3.61006e+07	2.30315e+07	3.95188e+07	5.14628e+06	6.04277e+07	3.33186e+07	4.81889e+07	4.76e+07	4.64255e+07
Com_36489_pos	(3S,9aS)-3-benzyl-octahydro-1H-pyrido[1,2-a]pyrazin-1-one	C15 H20 N2 O	266.138	2.495	267.145	Invalid mass	No results	No results					0.328346	-1.60671	0.00010726	0.886364	1.42698	down	1.8554e+07	7.44132e+06	7.71917e+06	5.90525e+06	6.13149e+06	5.26277e+06	6.3446e+06	5.68868e+06	5.4229e+06	4.56067e+06	5.68501e+06	5.99005e+06	1.79996e+07	1.56071e+07	1.78633e+07	2.35121e+07	2.25138e+07	3.42684e+06	2.61648e+07	2.40809e+07	3.04952e+07	2.91034e+07	2.57122e+07
Com_2713_neg	1,5-Anhydro-D-glucitol	C6 H12 O5	164.068	1.441	163.06	Full match	No results	Full match	Organic oxygen compounds	Organooxygen compounds	Carbohydrates and carbohydrate conjugates	Monosaccharides	0.343509	-1.54158	0.000404289	0.886364	1.4596	down	2.74677e+07	3.10687e+07	9.68745e+06	5.21948e+07	3.9637e+07	8.97216e+06	9.04179e+06	3.82193e+07	2.38565e+07	2.53853e+07	1.82145e+07	4.41648e+07	8.55379e+07	9.86779e+07	4.24363e+07	1.11828e+08	3.92137e+07	2.27323e+07	4.97907e+07	5.01894e+07	1.81849e+08	1.04705e+08	8.80789e+07
Com_3661_neg	13,14-dihydro-15-keto Prostaglandin A2	C20 H30 O4	316.203	7.667	315.196	Invalid mass	No results	No match	Lipids and lipid-like molecules	Fatty Acyls	Eicosanoids	Prostaglandins and related compounds	0.344142	-1.53892	0.00175276	0.984848	1.39329	down	2.06595e+07	1.40299e+07	2.36203e+07	5.12192e+06	3.26298e+07	1.71473e+07	1.93885e+07	2.29119e+07	9.93774e+06	1.65851e+07	609308	2.29088e+07	7.35629e+07	3.90606e+07	3.87046e+07	3.74944e+07	2.43988e+07	3.58503e+07	2.69039e+07	5.92403e+07	7.93898e+07	5.77082e+07	7.51959e+07
Com_58206_pos	(S)-Nicotine	C10 H14 N2	162.116	2.218	163.123	Full match	No results	No results	Organoheterocyclic compounds	Pyridines and derivatives	Pyrrolidinylpyridines	Pyrrolidinylpyridines	0.353106	-1.50183	0.00830843	0.840909	1.73396	down	3.94519e+06	2.02034e+06	2.9737e+06	1.50993e+06	2.25952e+06	4.46042e+06	1.93422e+06	2.17652e+06	2.05798e+06	1.3314e+06	2.80429e+06	1.67743e+06	4.00379e+06	6.64512e+06	3.67693e+06	2.92079e+06	2.10249e+07	1.69392e+06	3.61255e+06	3.47097e+06	1.99688e+07	4.33388e+06	4.32448e+06
Com_47906_pos	L-Methionine Methyl Ester	C6 H13 N O2 S	163.067	4.888	164.074	No results	No results	Full match					0.358176	-1.48126	0.000767829	0.871212	2.10674	down	824326	679102	864631	654342	771926	1.00482e+06	873622	1.03325e+06	753392	504004	992017	4.42152e+06	1.90617e+06	2.03959e+06	4.52173e+06	4.35938e+06	630690	4.45702e+06	1.24725e+06	1.78567e+06	4.95296e+06	5.70242e+06	2.63229e+06
Com_1930_pos	PC O-18:2	C26 H50 N O7 P	519.332	8.989	520.339	No results	Full match	Full match					0.359225	-1.47704	0.00315546	0.901515	1.90552	down	3.54717e+07	2.46372e+07	1.13109e+06	1.30438e+06	2.48515e+07	1.34429e+07	3.30674e+07	1.53768e+07	1.0937e+07	2.52198e+07	2.0116e+07	6.95087e+07	3.31378e+07	8.30516e+07	5.94988e+07	6.40745e+07	3.76929e+07	2.26997e+07	5.05156e+07	5.65412e+07	1.21444e+08	8.13557e+07	9.18943e+07
Com_18934_pos	Sodium Dehydrocholate	C24 H33 Na O5	424.223	7.053	425.231	No results	No results	Full match	Lipids and lipid-like molecules	Steroids and steroid derivatives	Bile acids, alcohols and derivatives	Bile acids, alcohols and derivatives	0.366945	-1.44637	0.00283333	0.893939	1.95574	down	6.82923e+06	4.44985e+06	3.88791e+06	1.4235e+06	2.01685e+06	1.60455e+06	4.25478e+06	4.11739e+06	3.86127e+06	2.5482e+06	5.04713e+06	6.10396e+06	1.57446e+07	4.94864e+06	8.18957e+06	9.08351e+06	6.5542e+06	1.90111e+06	9.66674e+06	7.00638e+06	1.27289e+07	7.6344e+06	3.18162e+07
Com_26798_pos	NKK	C16 H32 N6 O5	388.244	4.953	389.251	Full match	No results	No results					0.367516	-1.44412	0.0238811	0.787879	1.27103	down	414720	339636	367991	294928	285468	1.08684e+06	360734	403271	735413	405383	393805	976464	5.20173e+06	452972	1.51764e+06	1.11146e+06	660994	235292	373407	676748	1.35618e+06	1.29773e+06	2.24243e+06
Com_214_neg	Taurolithocholic acid	C26 H45 N O5 S	483.302	7.952	482.295	No results	No results	Full match					0.369467	-1.43648	0.000384992	0.901515	1.58932	down	3.7782e+06	3.97471e+06	6.38172e+06	1.89687e+06	6.43464e+06	1.95728e+06	5.11478e+06	3.49493e+06	3.74344e+07	3.09383e+06	1.35799e+07	1.0926e+07	6.70843e+07	1.17245e+07	2.24071e+07	2.25861e+07	1.09535e+07	1.40711e+07	1.22292e+07	2.1657e+07	1.94676e+07	1.75575e+07	2.35724e+07
Com_8994_pos	LPC 18:2	C26 H50 N O7 P	541.313	9.225	542.321	No results	Invalid mass	No results	Lipids and lipid-like molecules	Glycerophospholipids	Glycerophosphocholines	Phosphocholines	0.371229	-1.42962	0.00169642	0.893939	1.68135	down	1.63836e+08	1.4372e+08	8.63114e+07	8.36496e+06	1.23649e+08	4.09314e+07	1.27499e+08	9.13868e+07	7.38964e+07	1.07929e+08	4.81672e+07	3.56285e+08	1.07773e+08	3.69015e+08	3.85327e+08	4.20967e+08	1.62756e+08	1.29605e+08	1.76823e+08	2.6083e+08	4.38164e+08	3.4319e+08	5.93332e+08
Com_37497_neg	LysoPC 12:1	C20 H36 N O7 P	433.221	5.888	432.214	No results	No results	Full match	Lipids and lipid-like molecules	Glycerophospholipids	Glycerophosphocholines	Phosphocholines	0.371336	-1.4292	8.92554e-06	0.94697	2.40094	down	1.42213e+06	837920	997169	987516	895407	986831	844441	973033	682158	1.46632e+06	970032	884767	2.30384e+06	2.36676e+06	1.92946e+06	3.69023e+06	2.01517e+06	962610	2.62205e+06	2.1722e+06	4.35193e+06	3.17098e+06	3.9085e+06
Com_1519_neg	DL-4-Hydroxyphenyllactic acid	C9 H10 O4	182.058	5.238	181.05	Full match	Full match	Full match	Phenylpropanoids and polyketides	Phenylpropanoic acids	Not available	Phenylpropanoic acids	0.372596	-1.42432	0.0114486	0.795455	1.47336	down	1.72707e+07	1.39147e+07	2.19788e+07	3.01306e+07	6.4211e+07	2.11846e+07	1.55849e+07	2.37668e+07	1.81753e+07	5.15133e+06	2.07317e+07	9.32901e+07	2.49343e+08	5.78967e+07	5.0075e+07	6.20219e+07	1.29538e+07	1.28143e+08	2.27825e+07	3.29327e+07	1.37855e+08	5.90373e+07	3.66949e+07
Com_11487_neg	Verbascose	C30 H52 O26	828.276	1.431	827.269	No results	Full match	No results	Organic oxygen compounds	Organooxygen compounds	Carbohydrates and carbohydrate conjugates	Oligosaccharides	0.372972	-1.42286	0.00363997	0.848485	1.77695	down	1.65064e+07	8.02901e+06	3.7107e+06	1.44421e+07	5.38708e+06	1.30671e+06	9.87664e+06	1.04949e+07	2.09865e+06	4.62461e+06	492306	2.57821e+07	2.12478e+07	3.66692e+07	2.53406e+07	4.47235e+07	6.44873e+06	1.05644e+07	8.40483e+06	1.54773e+07	3.68367e+07	2.10931e+07	2.57295e+07
Com_34054_pos	(4-isobutoxyphenyl)(phenyl)methanone oxime	C17 H19 N O2	269.142	5.995	270.149	Full match	No results	No results					0.373538	-1.42067	0.00462566	0.848485	1.71335	down	1.81294e+06	998076	1.28988e+06	1.48859e+06	2.5487e+06	1.11373e+06	1.70906e+06	1.43017e+06	1.37306e+06	8.66747e+06	1.11158e+06	1.28499e+06	1.88949e+07	2.21882e+06	2.92156e+06	7.52495e+06	7.77593e+06	1.1283e+06	3.27399e+06	2.0662e+06	6.07132e+06	3.75192e+06	5.30088e+06
Com_6071_pos	Indole-3-acrylic acid	C11 H9 N O2	187.063	6.486	188.071	Full match	No results	Full match	Organoheterocyclic compounds	Indoles and derivatives	Indoles	Indoles	0.373609	-1.4204	1.73465e-05	0.931818	2.33424	down	2.25378e+07	1.35598e+07	1.85615e+07	1.24827e+07	1.64495e+07	1.29636e+07	1.85338e+07	1.52176e+07	1.20803e+07	1.40788e+07	1.5065e+07	1.85016e+07	5.25972e+07	3.1663e+07	3.20236e+07	4.04085e+07	4.1888e+07	1.31489e+07	4.07534e+07	4.24069e+07	7.74408e+07	4.43728e+07	4.95492e+07
Com_1877_pos	3-Hydroxylidocaine	C14 H22 N2 O2	250.168	5.111	251.176	Full match	No results	No results	Organic acids and derivatives	Carboxylic acids and derivatives	Amino acids, peptides, and analogues	Alpha amino acid amides	0.375756	-1.41213	0.00183282	0.863636	1.04331	down	1.16006e+08	4.74165e+07	5.33946e+07	2.02292e+07	1.78203e+07	4.47447e+07	3.85447e+07	4.18176e+07	1.9507e+07	2.60205e+07	3.25288e+07	1.66682e+07	9.39021e+07	5.49072e+07	4.0025e+07	6.58599e+07	1.82643e+08	1.96353e+07	1.72388e+08	1.61959e+08	1.33514e+08	1.23319e+08	1.09887e+08
Com_28837_pos	Docosanamide	C22 H45 N O	339.35	11.424	340.357	Full match	No results	No results	Lipids and lipid-like molecules	Fatty Acyls	Fatty amides	Fatty amides	0.37829	-1.40244	0.0293331	0.787879	1.50689	down	1.56504e+06	486592	533650	2.00835e+06	674277	589523	505476	475971	504138	489459	592945	704830	559436	623283	1.44057e+06	975828	1.65545e+06	500434	9.96364e+06	937811	2.03952e+06	1.74187e+06	1.68643e+06
Com_6610_pos	CAR 18:0	C25 H50 N O4	427.366	8.831	428.374	No results	Invalid mass	No results					0.379373	-1.39831	0.01004	0.780303	1.47913	down	5.88169e+06	5.82359e+06	2.36872e+06	5.24694e+06	7.29434e+06	1.92841e+06	1.4455e+07	3.27021e+06	8.54731e+06	5.4485e+06	1.03813e+07	2.32571e+06	4.32617e+06	9.18566e+06	5.59863e+06	8.24985e+06	3.98629e+07	4.86689e+06	4.22868e+07	2.25913e+07	1.37173e+07	1.51867e+07	1.04469e+07
Com_9192_pos	1,7-bis(4-hydroxyphenyl)heptan-3-one	C19 H22 O3	320.142	6.41	321.149	Invalid mass	No results	No results					0.382855	-1.38513	0.00528822	0.909091	1.37333	down	1.22564e+07	5.83465e+06	5.22894e+06	1.07695e+07	1.18293e+07	1.65057e+06	9.09455e+06	3.45063e+06	3.25663e+06	5.89647e+06	4.60355e+06	1.34848e+07	2.04363e+07	1.31847e+07	1.63213e+07	1.39741e+07	1.72597e+07	1.77575e+06	1.44975e+07	2.89811e+07	2.40804e+07	3.20042e+07	2.66407e+07
Com_43568_pos	TG O-20:5_18:2_22:5	C63 H100 O5	479.373	11.155	480.38	No results	Invalid mass	No results					0.385093	-1.37672	0.0380974	0.734848	1.46846	down	2.02661e+06	1.57807e+06	815105	1.29901e+06	1.13692e+06	685957	2.07965e+06	1.07055e+06	552069	581283	825956	2.4264e+06	610474	1.37315e+06	1.59966e+06	1.9054e+06	9.29921e+06	503459	5.29314e+06	5.12722e+06	3.8054e+06	4.77974e+06	1.59351e+06
Com_72335_pos	2-Benzyl-5-[(3S)-1-isopropyl-3-pyrrolidinyl]-1,3,4-oxadiazole	C16 H21 N3 O	542.328	4.711	272.171	Invalid mass	No results	No results	Organic nitrogen compounds	Organonitrogen compounds	Amines	Aralkylamines	0.392978	-1.34748	0.0316311	0.787879	1.13707	down	787351	213260	206995	161688	471013	636423	355174	243374	724481	718501	686624	2.86517e+06	4.94347e+06	1.81703e+06	1.67256e+06	1.28649e+06	877542	232604	152503	939239	2.97972e+06	2.22538e+06	1.69779e+06
Com_44115_neg	4-Hydroxyretinoic Acid	C20 H28 O3	316.205	7.644	315.197	No results	No results	Full match	Lipids and lipid-like molecules	Prenol lipids	Retinoids	Retinoids	0.393256	-1.34646	0.000235101	0.901515	1.39071	down	9.68856e+06	8.89344e+06	1.17232e+07	5.76316e+06	1.56069e+07	6.87578e+06	1.28334e+07	1.05914e+07	5.66024e+06	7.45383e+06	3.91441e+06	6.93363e+06	1.87395e+07	1.59576e+07	2.62742e+07	1.98594e+07	9.56481e+06	1.154e+07	8.94149e+06	3.2552e+07	3.80607e+07	3.31874e+07	3.22608e+07
Com_5833_neg	4-Acetamidobutyric Acid	C6 H11 N O3	145.073	5.305	144.066	No results	No results	Full match	Organic acids and derivatives	Carboxylic acids and derivatives	Amino acids, peptides, and analogues	Gamma amino acids and derivatives	0.395199	-1.33935	0.00709111	0.856061	1.61724	down	5.97039e+06	3.89935e+06	4.01928e+06	6.08217e+06	4.9285e+06	4.37873e+06	835743	4.78309e+06	3.53399e+06	3.56747e+06	3.85691e+06	8.78767e+06	2.48438e+07	6.64232e+06	9.40081e+06	9.62536e+06	4.47976e+06	4.80684e+06	4.75119e+06	5.15485e+06	2.99619e+07	1.97567e+07	7.32182e+06
Com_69197_neg	ST 24:1;O3;G;S	C26 H43 N O7 S	531.293	8.719	512.275	No results	Invalid mass	No results					0.397924	-1.32943	0.00414226	0.840909	1.43281	down	440140	584473	401881	522959	858595	385998	1.01251e+06	429692	881701	758403	536760	805674	1.14393e+06	444903	1.57139e+06	1.92782e+06	1.86671e+06	636346	490160	2.49759e+06	4.01828e+06	1.398e+06	1.55566e+06
Com_9535_pos	CAR 14:2	C21 H38 N O4	367.272	6.817	368.279	No results	Invalid mass	No results					0.398527	-1.32725	0.0456238	0.69697	1.3272	down	3.60634e+06	5.52511e+06	3.21276e+06	1.7983e+06	4.09483e+06	3.00065e+06	4.37553e+06	3.09665e+06	8.47853e+06	4.66066e+06	4.76988e+06	3.24863e+06	3.11477e+07	3.44879e+06	6.45248e+06	4.45266e+06	3.60644e+06	2.9073e+06	7.20855e+06	1.69691e+07	2.63721e+07	9.13305e+06	3.00483e+06
Com_21157_pos	Lysopa 18:0	C21 H43 O7 P	438.275	9.238	439.282	No results	No results	Full match	Lipids and lipid-like molecules	Glycerophospholipids	Glycerophosphates	Monoalkylglycerophosphates	0.404575	-1.30552	0.019524	0.765152	1.47049	down	9.89216e+06	6.68177e+06	1.22695e+06	1.87388e+06	2.92685e+06	3.43005e+06	9.10244e+06	4.37376e+06	1.5235e+06	2.21017e+06	6.89214e+06	5.24988e+06	5.36709e+06	4.73089e+06	3.8517e+06	4.83041e+06	1.79556e+07	2.10488e+06	1.47907e+07	3.04971e+07	1.20263e+07	2.13352e+07	7.99536e+06
Com_6354_pos	LPC O-16:0	C24 H52 N O6 P	481.352	10.252	482.359	No results	Full match	No results					0.404761	-1.30486	0.00355921	0.863636	1.47379	down	3.46669e+07	1.22509e+07	4.14774e+06	9.78215e+06	9.77544e+06	1.1187e+06	3.5334e+07	6.77441e+06	6.82287e+06	1.07344e+07	1.73946e+07	1.70566e+07	1.04427e+07	3.80825e+07	2.70774e+07	1.27451e+07	4.09955e+07	2.32678e+07	5.74542e+07	2.02957e+07	7.01149e+07	2.89298e+07	4.62159e+07
Com_68631_pos	SM 8:1;2O/34:0	C47 H95 N2 O6 P	814.696	11.034	815.704	No results	Full match	No results					0.406934	-1.29713	0.0351209	0.825758	1.10531	down	236512	230554	238723	240909	277780	268229	265791	245802	258561	258279	272715	302621	1.56957e+06	247118	255552	1.43529e+06	1.59865e+06	267229	426107	305151	298048	266129	306332
Com_445_pos	Taurodeoxycholic acid	C26 H45 N O6 S	521.278	7.316	522.285	Invalid mass	No results	No results	Lipids and lipid-like molecules	Steroids and steroid derivatives	Bile acids, alcohols and derivatives	Taurinated bile acids and derivatives	0.409322	-1.28869	0.0016479	0.893939	1.38049	down	5.59184e+06	3.60574e+06	9.54443e+06	1.76804e+06	5.36041e+06	2.86621e+06	7.51659e+06	3.79205e+06	8.2191e+07	3.80196e+06	2.07791e+07	9.63974e+06	1.06768e+08	1.02619e+07	3.31164e+07	3.10359e+07	1.75548e+07	1.08375e+07	1.47918e+07	2.30086e+07	4.71436e+07	2.20251e+07	3.38378e+07
Com_11047_pos	Tetranor-12(S)-HETE	C16 H26 O3	288.17	8.073	289.177	Invalid mass	No results	No results	Lipids and lipid-like molecules	Fatty Acyls	Fatty acids and conjugates	Long-chain fatty acids	0.421722	-1.24564	0.00485526	0.833333	1.71254	down	2.78796e+06	4.99371e+06	4.00125e+06	1.61407e+06	8.31365e+06	2.6712e+06	4.10658e+06	2.83596e+06	7.76014e+06	5.35662e+06	7.20721e+06	8.88226e+06	9.23678e+06	1.42094e+07	1.24929e+07	8.98573e+06	7.09895e+06	1.43595e+07	3.76431e+07	4.85634e+06	1.23091e+07	7.06784e+06	3.31142e+06
Com_2050_pos	Phe-Phe	C18 H20 N2 O3	312.147	5.54	313.154	No results	No results	Full match	Organic acids and derivatives	Carboxylic acids and derivatives	Amino acids, peptides, and analogues	Dipeptides	0.426678	-1.22878	0.00200926	0.863636	1.42706	down	4.58325e+06	1.33326e+07	3.26192e+06	1.8172e+06	5.8519e+06	2.66774e+06	4.03004e+06	1.79603e+06	2.78791e+06	1.16289e+06	1.65945e+06	2.33653e+07	2.73337e+07	6.46754e+06	2.34201e+07	2.16131e+07	4.18975e+06	8.86117e+06	7.25783e+06	7.97962e+06	9.99934e+06	1.61449e+07	9.20506e+06
Com_15097_pos	L-Hydroxyproline	C5 H9 N O3	131.059	5.133	132.066	No results	No results	Full match	Organic acids and derivatives	Carboxylic acids and derivatives	Amino acids, peptides, and analogues	Proline and derivatives	0.430936	-1.21446	0.012826	0.742424	1.62526	down	7.28339e+06	4.96586e+06	5.8164e+06	4.32542e+06	6.42848e+06	4.83193e+06	5.66969e+06	5.62827e+06	6.45299e+06	5.16834e+06	6.75133e+06	8.59096e+06	1.10312e+07	1.60306e+07	5.23733e+06	2.09636e+07	5.33983e+06	4.84213e+06	5.65885e+06	8.11371e+06	3.1392e+07	2.31517e+07	2.12092e+07
Com_58948_neg	β-Estradiol 3-(β-D-glucuronide) 17-sulfate	C24 H32 O11 S	528.169	2.262	527.162	Full match	No results	No results	Lipids and lipid-like molecules	Steroids and steroid derivatives	Steroidal glycosides	Steroid glucuronide conjugates	0.434198	-1.20357	0.00049858	0.893939	1.62324	down	1.66559e+06	937082	1.69812e+06	1.19971e+06	2.09634e+06	1.38929e+06	1.28487e+06	2.76899e+06	974584	1.79581e+06	2.3833e+06	3.50641e+06	3.38849e+06	9.45872e+06	3.43768e+06	4.70939e+06	1.32787e+06	4.05186e+06	2.95689e+06	2.32169e+06	5.89056e+06	3.90324e+06	4.36619e+06
Com_2506_pos	4-methoxy-6-(prop-2-en-1-yl)-2H-1,3-benzodioxole	C11 H12 O3	192.079	5.973	193.086	Full match	No results	No results					0.435806	-1.19824	0.00400366	0.825758	1.69128	down	1.19135e+07	1.20685e+07	2.61462e+06	3.48635e+06	6.60056e+06	5.71883e+06	7.9289e+06	4.05824e+06	6.42307e+06	1.71123e+06	9.09976e+06	1.00893e+07	1.5872e+07	8.99925e+06	9.25554e+06	1.40188e+07	2.5895e+07	3.9553e+06	6.18491e+06	2.23982e+07	2.3658e+07	2.26274e+07	1.90092e+07
Com_7153_neg	2-(acetylamino)-3-(1H-indol-3-yl)propanoic acid	C13 H14 N2 O3	246.1	5.571	245.093	Full match	Full match	Full match					0.437778	-1.19173	0.0298565	0.734848	1.32096	down	5.79554e+06	2.60673e+06	1.88147e+06	1.7777e+06	1.33691e+07	1.45777e+06	1.49414e+06	2.42398e+06	911171	1.3779e+06	3.93153e+06	1.64316e+07	1.37425e+07	7.40737e+06	1.10137e+07	1.23488e+07	981149	8.76422e+06	4.08696e+06	1.55728e+06	2.87767e+07	1.13682e+07	1.18905e+07
Com_20019_pos	2-(3,5-dichlorophenyl)-6-methyl-2,3,4,5-tetrahydropyridazin-3-one	C11 H10 Cl2 N2 O	256.02	1.302	257.027	Invalid mass	No results	No results					0.439662	-1.18553	0.0150797	0.787879	1.6666	down	863123	531514	397661	135481	1.0921e+06	510845	570799	1.11641e+06	857568	265071	273159	1.27164e+06	2.87804e+06	405148	1.33204e+06	1.37068e+06	825342	829971	447149	1.20526e+06	4.4596e+06	1.13558e+06	1.55168e+06
Com_5673_neg	(1E)-1,7-bis(4-hydroxyphenyl)hept-1-en-3-one	C19 H20 O3	296.141	6.515	295.134	Full match	No results	No results					0.444207	-1.1707	0.00583992	0.856061	1.72787	down	1.07216e+06	1.63232e+06	1.00925e+06	842840	5.88113e+06	1.15378e+06	3.26614e+06	1.15019e+06	911799	1.89359e+07	965409	1.8353e+06	6.99885e+06	3.56377e+06	4.40528e+06	2.40972e+06	4.15536e+06	1.32805e+07	9.1749e+06	2.45214e+07	2.48427e+06	2.07413e+06	6.70293e+06
Com_19159_pos	Dehydroepiandrosterone (DHEA)	C19 H28 O2	270.198	7.811	271.205	Invalid mass	No results	No results	Lipids and lipid-like molecules	Steroids and steroid derivatives	Androstane steroids	Androgens and derivatives	0.444739	-1.16897	0.000301183	0.916667	1.87381	down	9.07546e+06	7.73456e+06	9.52561e+06	3.17278e+06	1.18013e+07	7.75899e+06	9.35601e+06	6.52161e+06	9.20293e+06	7.66236e+06	7.69433e+06	1.02334e+07	2.99787e+07	1.45592e+07	1.50988e+07	1.73662e+07	1.25261e+07	7.24307e+06	1.0342e+07	3.31783e+07	2.64046e+07	2.29142e+07	1.59651e+07
Com_9294_pos	Bilirubin	C33 H36 N4 O6	584.262	6.044	585.27	Full match	No results	Full match	Organoheterocyclic compounds	Tetrapyrroles and derivatives	Bilirubins	Bilirubins	0.44635	-1.16375	0.0122406	0.80303	1.42649	down	4.43181e+06	1.80678e+07	1.05868e+07	931003	9.69981e+06	3.56081e+06	6.31343e+06	4.28773e+06	3.30246e+06	1.75099e+07	1.58849e+07	3.67652e+07	1.66329e+07	2.36849e+07	1.32803e+07	3.84033e+07	4.47839e+07	2.89498e+07	4.67926e+07	2.8476e+07	1.62612e+07	7.93238e+06	4.53861e+06
Com_3061_pos	Palmitoylcarnitine	C23 H45 N O4	399.334	8.146	400.341	Full match	Not the top hit	Full match	Lipids and lipid-like molecules	Fatty Acyls	Fatty acid esters	Acyl carnitines	0.446794	-1.16232	0.0187932	0.765152	1.35173	down	1.20862e+07	2.21813e+07	8.16553e+06	5.74917e+06	1.50576e+07	7.69837e+06	3.60927e+07	8.41478e+06	1.10538e+07	1.9705e+07	1.46083e+07	8.09816e+06	1.06327e+07	2.15143e+07	1.19616e+07	1.94253e+07	9.0356e+07	1.35475e+07	7.09256e+07	4.98323e+07	1.97239e+07	1.93896e+07	1.92381e+07
Com_18261_pos	L-Tyrosinemethylester	C10 H13 N O3	195.09	6.161	196.097	No results	No results	Full match					0.449506	-1.15359	9.27588e-06	0.977273	1.76436	down	5.06803e+06	5.99561e+06	8.57038e+06	4.32417e+06	4.11753e+06	8.11269e+06	9.02657e+06	7.89252e+06	6.37647e+06	1.13948e+07	1.04015e+07	8.45167e+06	1.48291e+07	1.7172e+07	1.48641e+07	3.04091e+07	1.66861e+07	1.01644e+07	1.97587e+07	1.28909e+07	1.05789e+07	1.30521e+07	2.25828e+07
Com_15943_neg	6-Aminonicotinamide	C6 H7 N3 O	137.059	5.584	136.052	No results	No results	Full match	Organoheterocyclic compounds	Pyridines and derivatives	Pyridinecarboxylic acids and derivatives	Nicotinamides	0.452346	-1.1445	0.0488479	0.689394	1.21451	down	1.14003e+06	1.25944e+06	1.38852e+06	1.01386e+06	1.23853e+06	1.46512e+06	2.27552e+06	1.51296e+06	906354	1.37134e+06	1.40424e+06	6.33136e+06	1.80468e+06	4.99801e+06	5.76731e+06	3.43003e+06	860351	7.16616e+06	1.15331e+06	1.08332e+06	5.40412e+06	1.42723e+06	1.00841e+07
Com_23512_neg	1-methyl-N-(3-methyl-5-cinnolinyl)-1H-imidazole-4-sulfonamide	C13 H13 N5 O2 S	303.078	5.129	302.071	Full match	No results	No results					0.452989	-1.14245	0.00178627	0.856061	1.52516	down	5.16596e+06	1.71048e+06	2.53052e+06	1.53436e+06	4.38333e+06	961961	2.90548e+06	1.27126e+06	2.43086e+06	2.0522e+06	1.40198e+06	3.0819e+06	9.72346e+06	5.36588e+06	3.51479e+06	3.95833e+06	3.42061e+06	2.58137e+06	2.20233e+06	3.99716e+06	1.0961e+07	8.78611e+06	5.04396e+06
Com_29955_neg	Calcitriol	C27 H44 O3	416.33	10.35	415.322	Full match	No results	No results	Lipids and lipid-like molecules	Steroids and steroid derivatives	Vitamin D and derivatives	Vitamin D and derivatives	0.453982	-1.13929	0.039171	0.833333	1.01931	down	3.4247e+06	2.33672e+06	1.47311e+06	2.36263e+06	2.08149e+06	1.6232e+06	2.93953e+06	1.34283e+06	996972	2.97575e+06	1.96212e+06	1.87623e+06	466476	4.69522e+06	2.93838e+06	3.29624e+06	9.36981e+06	2.93846e+06	1.05548e+07	4.18706e+06	2.79665e+06	4.0329e+06	6.00137e+06
Com_79488_pos	TMH	C15 H25 N5 O5 S	387.15	2.934	388.157	Invalid mass	No results	No results					0.455108	-1.13572	0.0130976	0.863636	1.09333	down	1.02099e+07	4.44606e+06	3.29701e+06	4.36359e+06	3.72664e+06	1.69716e+06	2.84563e+06	3.41029e+06	3.10667e+06	1.40653e+06	2.54153e+06	2.50834e+06	1.10754e+07	4.72139e+06	5.95904e+06	6.76061e+06	9.11252e+06	866380	7.30864e+06	1.08417e+07	1.04704e+07	1.41086e+07	6.51143e+06
Com_11496_neg	Hydrocortisone acetate	C23 H32 O6	404.22	5.959	403.213	No results	No results	Full match	Lipids and lipid-like molecules	Steroids and steroid derivatives	Pregnane steroids	Gluco/mineralocorticoids, progestogins and derivatives	0.459767	-1.12103	0.0237894	0.795455	1.28776	down	2.77826e+06	2.43642e+06	3.18286e+06	5.49153e+06	9.06768e+06	1.52003e+06	4.63304e+06	4.48414e+06	2.48607e+06	3.09563e+06	7.39248e+06	7.2298e+06	1.98748e+07	8.29064e+06	7.57029e+06	1.07241e+07	3.33415e+06	4.73005e+06	1.71494e+06	5.36381e+06	1.78037e+07	1.16424e+07	1.62114e+07
Com_11391_pos	D-δ-Tocopherol	C27 H46 O2	402.35	10.251	403.357	Full match	No results	Full match	Lipids and lipid-like molecules	Prenol lipids	Quinone and hydroquinone lipids	Tocopherols	0.463843	-1.10829	0.0234267	0.765152	1.18627	down	5.89133e+06	6.46291e+06	4.48507e+06	8.6653e+06	1.00209e+07	5.48508e+06	4.67646e+06	1.04848e+07	4.13039e+06	9.76754e+06	6.87842e+06	958808	3.13401e+06	1.65622e+07	7.25377e+06	9.98914e+06	2.85347e+07	1.56861e+07	9.14706e+06	1.80551e+07	3.62875e+06	2.23431e+07	1.96292e+07
Com_8525_pos	2-({2-oxo-2-[(2-oxo-3-azepanyl)amino]ethyl}sulfanyl)acetic acid	C10 H16 N2 O4 S	321.205	5.047	322.212	Invalid mass	No results	No results					0.463964	-1.10792	0.0131878	0.848485	1.32429	down	1.70888e+07	1.71845e+07	2.22633e+07	1.95824e+06	1.97573e+07	927802	2.09103e+07	1.68408e+07	1.79407e+07	1.63257e+06	2.03717e+07	1.89264e+07	4.464e+07	1.68344e+07	2.75439e+07	3.38561e+07	3.18376e+07	9.7811e+06	2.7631e+07	3.1291e+07	6.56516e+07	3.78965e+07	2.03748e+07
Com_3605_pos	LPC 22:6-SN1	C30 H50 N O7 P	567.331	9.069	568.339	No results	Full match	No results					0.465307	-1.10375	0.00219001	0.810606	1.78905	down	2.87113e+07	8.47522e+06	4.5449e+06	1.66607e+06	1.16795e+07	3.49064e+06	2.54521e+07	5.83537e+06	3.0097e+06	1.4919e+07	5.80993e+06	3.55147e+07	1.43091e+07	2.87287e+07	2.15065e+07	1.74377e+07	2.33084e+07	2.54128e+07	2.35121e+07	4.1102e+07	4.73959e+07	2.45386e+07	2.64954e+07
Com_3681_pos	Androsterone	C19 H30 O2	272.214	6.696	273.221	Invalid mass	No results	No results	Lipids and lipid-like molecules	Steroids and steroid derivatives	Androstane steroids	Androgens and derivatives	0.465362	-1.10357	0.00534563	0.833333	1.71434	down	1.17713e+07	2.04326e+07	1.23195e+07	6.75735e+06	5.63939e+06	6.46904e+06	8.97948e+06	7.86189e+06	3.1316e+07	6.04053e+06	1.83642e+07	1.02351e+07	3.83856e+07	7.07952e+06	1.35447e+07	3.2336e+07	3.97866e+07	9.90154e+06	4.50714e+07	2.68456e+07	1.59243e+07	2.36621e+07	3.54195e+07
Com_1296_neg	ST 24:1;O4;S	C24 H40 O7 S	472.25	6.545	471.243	No results	Full match	No results					0.469449	-1.09096	0.00218079	0.871212	1.67859	down	1.67085e+08	3.66971e+07	3.09877e+07	6.86701e+06	3.2574e+07	1.894e+07	2.82228e+07	9.8623e+07	2.54683e+07	5.16468e+06	2.54538e+07	4.57029e+07	6.54851e+07	7.67187e+07	1.66832e+08	1.00995e+08	1.27102e+08	5.51985e+07	5.6194e+07	9.11129e+07	6.85158e+07	1.10403e+08	1.00303e+08
Com_44456_pos	N-[2-(1,5-dimethyl-4-nitro-1H-pyrazol-3-yl)vinyl]-N,N-dimethylamine	C9 H14 N4 O2	210.112	2.347	211.119	Full match	No results	No results					0.470279	-1.08841	0.00161755	0.886364	1.08061	down	2.6736e+07	1.08779e+07	1.26679e+07	1.62093e+07	1.41713e+07	1.18907e+07	1.3024e+07	1.26681e+07	1.67706e+07	1.02401e+07	1.14921e+07	1.2096e+07	3.23938e+07	2.19707e+07	2.01203e+07	2.06156e+07	3.53567e+07	6.79294e+06	4.31226e+07	3.59304e+07	4.21752e+07	3.42404e+07	3.63917e+07
Com_62075_neg	(±)10(11)-EpDPA	C22 H32 O3	344.236	9.188	343.229	Full match	No results	Full match					0.477003	-1.06793	0.00114092	0.878788	1.39216	down	561738	344115	323110	413443	501337	324861	229227	363293	146204	202121	439452	762860	694410	1.00851e+06	783915	752656	347895	631866	1.7558e+06	687612	571382	387643	1.24083e+06
Com_14370_pos	4-Methylvaleric Acid	C6 H12 O2	116.084	1.309	134.118	No results	No results	Full match	Lipids and lipid-like molecules	Fatty Acyls	Fatty acids and conjugates	Hydroxy fatty acids	0.477813	-1.06548	0.0254719	0.75	1.16559	down	2.67257e+06	3.01022e+06	3.3368e+06	2.56295e+06	3.2459e+06	2.90253e+06	7.32771e+06	2.87404e+06	1.94086e+06	5.50414e+06	2.78828e+06	5.35893e+06	3.70665e+06	4.66815e+06	8.82268e+06	7.70336e+06	4.96329e+06	1.84662e+06	2.45983e+06	5.89952e+06	1.71203e+07	1.40588e+07	1.22518e+07
Com_55664_neg	6-Hydroxymelatonin	C13 H16 N2 O3	248.115	4.948	541.227	Full match	No results	Full match	Organoheterocyclic compounds	Indoles and derivatives	Hydroxyindoles	Hydroxyindoles	0.480645	-1.05696	0.0175399	0.795455	1.58846	down	1.57776e+06	548275	764106	843635	1.29586e+06	606262	612868	629444	531925	510138	526101	1.04703e+06	1.53397e+06	1.05044e+06	981287	2.41804e+06	722959	630513	589694	984757	4.32768e+06	2.19506e+06	2.67103e+06
Com_72711_pos	PC 10:0_13:1	C31 H60 N O8 P	605.407	10.339	606.414	No results	Full match	No results					0.481099	-1.05559	0.00113271	0.886364	1.2254	down	2.73245e+06	3.17347e+06	3.17008e+06	535799	2.73182e+06	1.3278e+06	2.4638e+06	1.89208e+06	1.96135e+06	2.20015e+06	3.5899e+06	2.23386e+06	2.64127e+06	3.68852e+06	3.36498e+06	4.56102e+06	6.22314e+06	1.91858e+06	5.84301e+06	6.23156e+06	5.8534e+06	8.51895e+06	4.52953e+06
Com_167_pos	Creatine	C4 H9 N3 O2	131.07	1.407	132.077	Full match	Full match	Full match	Organic acids and derivatives	Carboxylic acids and derivatives	Amino acids, peptides, and analogues	Alpha amino acids and derivatives	0.481148	-1.05545	0.00688687	0.810606	1.05063	down	4.14304e+07	2.71788e+07	5.94583e+07	3.48596e+07	4.27372e+07	5.42941e+07	1.00355e+08	4.50215e+07	5.69008e+07	1.34531e+08	4.7052e+07	1.58875e+08	9.64492e+07	1.04233e+08	1.52044e+08	1.61185e+08	8.62176e+07	3.31594e+07	2.063e+08	5.89502e+07	1.49558e+08	2.18717e+08	2.62451e+08
Com_4832_pos	LysoPE 18:2	C23 H44 N O7 P	477.285	9.271	500.274	No results	No results	Full match					0.482234	-1.05219	0.0026343	0.840909	1.64567	down	5.15634e+07	3.88317e+07	5.50893e+07	2.85051e+07	5.83196e+07	1.93464e+07	6.46787e+07	4.13057e+07	2.63195e+07	2.83371e+07	6.04549e+07	1.27699e+08	8.59861e+07	1.0634e+08	1.13568e+08	8.35316e+07	4.08338e+07	5.36857e+07	5.91139e+07	8.88121e+07	2.64977e+08	9.19148e+07	1.52618e+08
Com_75640_pos	5-(tert-butyl)-2-methyl-N-(5-methyl-3-isoxazolyl)-3-furamide	C14 H18 N2 O3	318.092	1.716	319.099	Invalid mass	No results	No results					0.485243	-1.04322	0.000472787	0.886364	1.81284	down	290553	486778	416403	436831	620244	512498	554853	424409	318527	952441	847424	1.85866e+06	1.11654e+06	2.01475e+06	1.17368e+06	1.51268e+06	1.05267e+06	503810	1.12581e+06	940538	2.28103e+06	1.47253e+06	1.38901e+06
Com_60050_neg	Glutathione	C10 H17 N3 O6 S	307.084	1.423	659.166	No results	No results	Full match	Organic acids and derivatives	Carboxylic acids and derivatives	Amino acids, peptides, and analogues	Peptides	0.485324	-1.04298	0.013996	0.795455	1.20164	down	281847	851033	256349	230985	333881	713311	1.5381e+06	941325	217243	563557	1.62497e+06	4.51088e+06	1.46464e+06	7.35094e+06	1.93734e+06	1.97733e+06	432628	1.28143e+06	1.38658e+06	1.14632e+06	901354	2.28201e+06	2.62459e+06
Com_4022_neg	Porphobilinogen	C10 H14 N2 O4	226.095	4.98	225.088	Full match	No results	Full match	Organic nitrogen compounds	Organonitrogen compounds	Amines	Aralkylamines	0.485422	-1.04269	0.000520769	0.909091	1.98326	down	4.97084e+07	2.51077e+07	2.8386e+07	3.16171e+07	9.71923e+06	2.14708e+07	1.91015e+07	2.54716e+07	2.05105e+07	6.87521e+06	1.91477e+07	1.03885e+07	4.58322e+07	3.58529e+07	3.43459e+07	4.88211e+07	3.89239e+07	2.24707e+07	3.80433e+07	4.1415e+07	8.02855e+07	4.97811e+07	6.93806e+07
Com_1036_pos	Anacardic acid	C22 H36 O3	360.277	6.57	361.285	Invalid mass	No results	No results	Benzenoids	Benzene and substituted derivatives	Benzoic acids and derivatives	Salicylic acids	0.487468	-1.03662	0.000960518	0.893939	1.58909	down	3.0515e+08	1.54315e+08	1.65969e+08	1.91333e+08	2.45739e+08	1.20474e+08	1.61762e+08	1.84448e+08	2.13552e+08	1.02545e+08	1.16317e+08	2.41972e+08	6.63402e+08	3.42178e+08	3.24739e+08	3.35189e+08	2.18978e+08	1.9137e+08	1.79671e+08	2.76205e+08	7.24848e+08	4.95734e+08	3.9143e+08
Com_24457_pos	NSI-189	C22 H30 N4 O	366.24	6.456	389.23	No results	No results	Full match	Organoheterocyclic compounds	Pyridines and derivatives	Pyridinecarboxylic acids and derivatives	Pyridinecarboxylic acids and derivatives	0.487612	-1.03619	4.13651e-05	0.954545	1.81154	down	1.94282e+07	7.92221e+06	2.61403e+07	1.19593e+07	2.05486e+07	1.75441e+07	2.02464e+07	1.53736e+07	1.99437e+07	1.73216e+07	2.72287e+07	3.06535e+07	4.04734e+07	2.42776e+07	3.25435e+07	5.69612e+07	3.31434e+07	2.41085e+07	3.67162e+07	3.72408e+07	4.0817e+07	5.67742e+07	5.74265e+07
Com_2148_pos	PC O-16:0	C24 H50 N O7 P	495.331	9.373	496.339	No results	Full match	Full match					0.491192	-1.02564	0.00522266	0.856061	1.61045	down	4.84908e+07	4.7405e+07	2.01594e+07	2.36935e+06	2.14751e+07	1.09566e+07	7.55816e+07	2.7915e+07	1.33363e+07	3.09698e+07	1.41999e+07	6.11528e+07	2.30254e+07	8.81976e+07	5.65483e+07	5.0507e+07	7.13759e+07	5.57383e+07	5.96794e+07	6.95896e+07	5.48198e+07	7.34152e+07	9.50884e+07
Com_67654_pos	N-(1-benzylpiperidin-4-yl)-5-methylthieno[2,3-d]pyrimidin-4-amine	C19 H22 N4 S	338.159	2.736	339.166	Invalid mass	No results	No results					0.494692	-1.0154	0.000996477	0.871212	1.13831	down	1.28401e+07	6.12196e+06	6.55421e+06	6.68575e+06	5.06103e+06	2.93285e+06	4.41291e+06	4.57358e+06	6.16185e+06	4.05439e+06	3.9577e+06	3.0193e+06	1.01909e+07	7.45393e+06	6.43523e+06	1.12757e+07	1.21385e+07	4.25012e+06	8.53443e+06	1.32194e+07	2.28934e+07	1.61303e+07	1.04725e+07
Com_2260_neg	Deoxycorticosterone 21-glucoside	C27 H40 O8	492.271	6.161	491.263	Full match	No results	No results	Lipids and lipid-like molecules	Steroids and steroid derivatives	Steroidal glycosides	Steroidal glycosides	0.495681	-1.01252	0.0157243	0.787879	1.15043	down	4.92308e+07	3.43652e+07	3.186e+07	2.81436e+07	2.01917e+07	2.58737e+07	2.60259e+07	2.23137e+07	6.3566e+07	1.16518e+07	3.60443e+07	6.35763e+07	7.30723e+07	5.19063e+07	5.45271e+07	3.37671e+07	4.65431e+07	2.36397e+07	2.55852e+08	6.20499e+07	4.47873e+07	6.37874e+07	5.35414e+07
Com_18226_pos	Normeperidine	C14 H19 N O2	233.142	5.401	234.149	Full match	No results	No results	Organoheterocyclic compounds	Piperidines	Phenylpiperidines	Phenylpiperidines	0.49616	-1.01112	0.0238683	0.840909	1.14315	down	5.0045e+06	3.62366e+06	3.69481e+06	1.75427e+06	3.09525e+06	2.40705e+06	3.14494e+06	1.8923e+06	3.35684e+06	2.1532e+06	3.689e+06	2.57343e+06	4.207e+06	2.71157e+06	1.3594e+07	4.17382e+06	5.77437e+06	1.1891e+06	5.78832e+06	5.25083e+06	1.25888e+07	6.90519e+06	5.04691e+06
Com_22321_pos	Jervine	C27 H39 N O3	425.29	10.305	426.297	Invalid mass	No results	No results	Lipids and lipid-like molecules	Steroids and steroid derivatives	Steroidal alkaloids	Jerveratrum-type alkaloids	0.49674	-1.00944	0.0380176	0.765152	1.34438	down	4.87272e+06	3.13835e+06	1.09619e+06	2.47347e+06	2.44247e+06	733463	5.16722e+06	798106	1.04229e+06	3.54913e+06	2.0623e+06	5.58593e+06	772690	5.71946e+06	4.33435e+06	3.22912e+06	5.60434e+06	2.42672e+06	1.46627e+07	3.86457e+06	4.45003e+06	5.59239e+06	1.01699e+07
Com_9569_pos	β-Estradiol	C18 H24 O2	272.178	6.566	273.185	Full match	No results	Full match	Lipids and lipid-like molecules	Steroids and steroid derivatives	Estrane steroids	Estrogens and derivatives	0.49676	-1.00938	0.0165072	0.901515	1.28191	down	2.50114e+07	2.17656e+07	1.92733e+07	1.95827e+07	1.93782e+07	1.77281e+07	1.74339e+07	2.0373e+07	2.10348e+07	1.52263e+07	1.49566e+07	2.02192e+07	4.11862e+07	2.41889e+07	2.58529e+07	2.45241e+07	1.49784e+08	1.69632e+07	2.24497e+07	2.57278e+07	3.84104e+07	3.08968e+07	2.80925e+07
Com_3799_pos	Biliverdin	C33 H34 N4 O6	582.247	6.34	583.255	No results	Full match	No results	Organoheterocyclic compounds	Tetrapyrroles and derivatives	Bilirubins	Bilirubins	0.497018	-1.00863	0.00183484	0.893939	1.34434	down	2.22874e+07	3.2066e+07	1.86797e+07	4.8891e+06	3.70414e+07	1.71722e+07	3.34544e+07	1.95489e+07	1.46241e+07	3.42971e+07	4.96043e+07	1.0581e+08	4.86499e+07	6.63485e+07	3.93141e+07	1.0135e+08	7.05335e+07	4.60282e+07	1.11875e+08	6.64073e+07	6.59491e+07	5.29856e+07	4.88797e+07
Com_44102_pos	5α-Tetrahydrocortisol	C21 H34 O5	754.469	7.973	755.477	Invalid mass	No results	No results	Lipids and lipid-like molecules	Steroids and steroid derivatives	Hydroxysteroids	21-hydroxysteroids	0.499285	-1.00206	0.00131552	0.848485	1.97767	down	1.06913e+06	3.12798e+06	2.57463e+06	1.02372e+06	1.10405e+06	930289	1.88877e+06	935419	2.0939e+06	1.19631e+06	3.7944e+06	1.79752e+06	6.04341e+06	1.63198e+06	5.16851e+06	3.59178e+06	1.60884e+06	2.59661e+06	3.07591e+06	5.41842e+06	4.3328e+06	3.13914e+06	2.93205e+06
Com_31981_pos	MMH	C16 H27 N5 O4 S2	417.149	1.346	418.156	Full match	No results	No results					0.499692	-1.00089	0.000523872	0.916667	1.90074	down	3.34276e+06	9.66701e+06	9.39631e+06	7.1014e+06	7.64805e+06	7.54632e+06	3.32227e+06	9.28595e+06	9.31878e+06	2.48124e+06	8.03296e+06	5.98564e+06	9.34529e+06	8.4307e+06	9.584e+06	1.11518e+07	1.50344e+07	8.87925e+06	2.67294e+07	1.27927e+07	1.76723e+07	1.6103e+07	1.67736e+07
Com_7314_pos	N-(5-Aminopentyl)acetamide	C7 H16 N2 O	144.126	1.445	145.134	No results	No results	Full match					0.505279	-0.984848	0.0120145	0.810606	1.19393	down	2.59789e+07	7.84725e+06	3.12632e+07	1.6166e+07	4.27132e+07	3.54747e+06	1.15066e+07	1.21405e+07	1.58985e+07	7.71313e+06	2.04113e+07	4.22382e+07	6.17878e+07	2.94633e+07	3.9063e+07	5.15353e+07	9.53855e+06	4.80564e+07	1.93779e+07	2.09709e+07	7.51178e+07	4.34738e+07	3.23455e+07
Com_74942_pos	(2,6-dimethylmorpholino)(1-methyl-5-nitro-1H-pyrazol-4-yl)methanone	C11 H16 N4 O4	290.098	1.706	291.106	Invalid mass	No results	No results					0.508604	-0.975386	0.0240724	0.780303	1.51287	down	367831	166332	165839	443710	139538	181150	336718	158222	164800	179248	428354	425135	603763	347538	279189	221255	1.48022e+06	121027	531158	537962	677631	386731	503227
Com_33625_pos	IMK	C17 H34 N4 O4 S	390.228	5.145	391.235	Invalid mass	No results	No results					0.50881	-0.9748	0.0112768	0.80303	1.37292	down	2.36213e+06	909155	1.13963e+06	1.03387e+06	1.2901e+06	1.62274e+06	1.60669e+06	937131	2.27504e+06	689015	1.32831e+06	4.61076e+06	8.39753e+06	2.06358e+06	2.68716e+06	1.90586e+06	3.06586e+06	811957	1.75016e+06	3.42827e+06	4.10886e+06	4.43886e+06	3.02157e+06
Com_11_neg	Cholic acid	C24 H40 O5	408.287	6.752	407.28	Full match	Full match	Full match	Lipids and lipid-like molecules	Steroids and steroid derivatives	Bile acids, alcohols and derivatives	Trihydroxy bile acids, alcohols and derivatives	0.50911	-0.97395	0.00014907	0.939394	2.09846	down	1.57245e+10	1.04714e+10	1.18045e+10	9.94374e+09	5.87168e+09	8.15721e+09	8.57799e+09	1.05779e+10	1.45956e+10	7.77379e+09	1.57314e+10	1.10884e+10	3.14766e+10	1.09741e+10	2.01317e+10	1.57732e+10	2.53943e+10	1.36005e+10	3.46278e+10	2.8569e+10	1.7044e+10	2.07112e+10	1.6339e+10
Com_4992_pos	ERH	C17 H28 N8 O6	220.109	8.179	463.207	Invalid mass	No results	No results					0.509747	-0.972146	0.0125131	0.787879	1.49795	down	1.23352e+06	2.78586e+06	4.58163e+06	670863	8.22846e+06	532223	3.51253e+06	1.07204e+06	1.51829e+06	905513	1.80588e+06	7.0516e+06	8.96395e+06	4.73537e+06	5.02381e+06	1.07911e+07	1.13974e+06	7.00324e+06	3.18484e+06	3.64635e+06	7.98996e+06	5.57747e+06	2.90294e+06
Com_22062_pos	TLH	C16 H27 N5 O5	369.201	5.08	370.208	Full match	No results	No results					0.510326	-0.97051	0.011546	0.810606	1.24992	down	1.16306e+06	852427	1.07373e+06	530515	569810	1.15097e+06	761845	986011	789368	471587	592324	2.41876e+06	4.09782e+06	1.22944e+06	1.49003e+06	1.30654e+06	1.56661e+06	490116	2.04828e+06	2.52417e+06	2.85963e+06	754474	2.03888e+06
Com_36928_neg	PG O-18:1_16:0	C40 H79 O9 P	734.548	9.16	733.541	No results	Full match	No results					0.510715	-0.96941	0.0296716	0.795455	1.09103	down	376778	596561	1.88634e+06	825807	1.65069e+06	870113	373755	550976	421474	452720	578096	1.50981e+06	1.89456e+06	2.84771e+06	2.44274e+06	799430	873405	1.7471e+06	221285	2.72613e+06	1.79842e+06	1.58473e+06	1.18032e+06
Com_15721_pos	Carbadox	C11 H10 N4 O4	224.11	1.34	263.073	Invalid mass	No results	No results	Organoheterocyclic compounds	Diazanaphthalenes	Benzodiazines	Quinoxalines	0.514779	-0.957974	0.0147766	0.795455	1.52353	down	2.2087e+07	1.3059e+07	1.28173e+07	8.49915e+06	1.26697e+07	1.35869e+07	1.44562e+07	1.96497e+07	1.3021e+07	2.48095e+07	3.20605e+07	3.33609e+07	4.03943e+07	2.62718e+07	3.13783e+07	5.7697e+07	9.88823e+06	2.0702e+07	1.39691e+07	3.05383e+07	8.22934e+07	4.26307e+07	3.61271e+07
Com_49884_pos	2-piperidinobenzoic acid	C12 H15 N O2	205.11	5.544	188.107	Full match	No results	No results					0.515287	-0.956553	0.00152817	0.893939	1.12023	down	4.63448e+06	3.44021e+06	3.63743e+06	2.77929e+06	3.75975e+06	2.13984e+06	3.16721e+06	2.72856e+06	2.85099e+06	2.52954e+06	3.04788e+06	3.04771e+06	5.69577e+06	4.19123e+06	1.06197e+07	4.08049e+06	6.24383e+06	1.90813e+06	5.50859e+06	6.63121e+06	8.11071e+06	8.72951e+06	5.45894e+06
Com_15610_pos	4'-Methoxyacetophenone	C9 H10 O2	150.068	9.25	151.075	Full match	No results	Full match	Organic oxygen compounds	Organooxygen compounds	Carbonyl compounds	Alkyl-phenylketones	0.516291	-0.953743	0.00295158	0.833333	1.36037	down	1.27939e+07	6.24768e+06	4.5321e+06	4.46942e+06	6.41318e+06	3.73007e+06	8.91473e+06	4.51485e+06	3.47943e+06	6.69273e+06	6.01662e+06	6.79791e+06	5.98997e+06	8.22671e+06	1.18772e+07	6.72063e+06	2.21113e+07	5.53149e+06	2.23063e+07	1.3519e+07	1.0009e+07	1.60982e+07	1.00659e+07
Com_66449_pos	1-(3-phenylpropanoyl)-4-piperidinecarboxylic acid	C15 H19 N O3	261.132	2.155	262.139	Invalid mass	No results	No results					0.517623	-0.950025	0.00237012	0.863636	1.78776	down	5.33073e+06	3.30439e+06	4.24169e+06	3.2598e+06	3.43259e+06	4.19723e+06	3.01037e+06	3.34092e+06	4.49583e+06	3.90336e+06	3.12834e+06	3.03832e+06	7.47754e+06	7.35152e+06	7.17383e+06	9.44837e+06	4.70171e+06	2.64336e+06	4.11739e+06	4.90465e+06	1.52288e+07	9.26173e+06	6.8219e+06
Com_4620_neg	Oxytetracycline	C22 H24 N2 O9	460.144	1.403	459.136	Invalid mass	No results	No results	Phenylpropanoids and polyketides	Tetracyclines	Not available	Tetracyclines	0.517772	-0.949611	0.0262704	0.780303	1.07901	down	2.0794e+07	2.46843e+07	1.9841e+07	1.14237e+07	2.19408e+07	2.98914e+07	3.56486e+07	3.27741e+07	1.02809e+07	2.41086e+07	3.83711e+07	7.10116e+07	4.68491e+07	1.29112e+08	5.29055e+07	6.45395e+07	2.1111e+07	4.86761e+07	1.15965e+07	2.79705e+07	6.25982e+07	5.09952e+07	8.6948e+07
Com_576_neg	Cannabigerolic acid	C22 H32 O4	360.23	7.468	359.223	Full match	No results	No results	Benzenoids	Benzene and substituted derivatives	Benzoic acids and derivatives	Hydroxybenzoic acid derivatives	0.51815	-0.948559	8.07513e-07	0.984848	1.32479	down	1.23881e+08	9.37611e+07	1.308e+08	9.4003e+07	8.93957e+07	1.09556e+08	1.29343e+08	1.10486e+08	1.36857e+08	1.44989e+08	1.10458e+08	8.108e+07	2.19275e+08	2.11317e+08	2.01039e+08	1.79281e+08	2.94479e+08	2.42757e+08	2.25873e+08	3.14003e+08	1.7287e+08	1.33752e+08	2.01813e+08
Com_26582_pos	5-Hydroxyindole	C8 H7 N O	133.053	7.42	134.06	No results	No results	Full match	Organoheterocyclic compounds	Indoles and derivatives	Hydroxyindoles	Hydroxyindoles	0.519586	-0.944567	4.47744e-05	0.94697	2.122	down	6.63126e+06	4.70403e+06	7.7661e+06	3.02848e+06	7.25991e+06	7.11104e+06	5.10149e+06	6.09637e+06	5.43722e+06	4.1477e+06	7.3879e+06	7.1186e+06	1.8439e+07	9.18671e+06	1.14796e+07	9.27169e+06	9.63077e+06	7.32899e+06	6.74506e+06	1.25759e+07	1.60974e+07	1.26925e+07	1.32063e+07
Com_72615_pos	1,3-Dimethyluric Acid	C7 H8 N4 O3	196.06	4.077	197.067	No results	No results	Full match	Organoheterocyclic compounds	Imidazopyrimidines	Purines and purine derivatives	Xanthines	0.519911	-0.943663	0.0439349	0.757576	1.165	down	647036	438182	567331	350453	182229	190666	191903	193401	231646	154126	289610	184935	386285	255413	485187	197514	934095	125847	1.3525e+06	898989	539187	764297	445862
Com_2271_pos	Ethyl chrysanthemumate	C12 H20 O2	196.146	8.374	415.281	No results	No results	Full match	Lipids and lipid-like molecules	Prenol lipids	Monoterpenoids	Monocyclic monoterpenoids	0.519973	-0.943492	0.0110881	0.818182	1.43652	down	1.08766e+09	4.45436e+08	6.5641e+08	2.37002e+08	3.49389e+08	2.83765e+08	6.15245e+08	4.3358e+08	1.88447e+09	5.02111e+08	1.00546e+09	6.31725e+08	2.93163e+09	4.26099e+08	1.29764e+09	1.06178e+09	2.33173e+09	7.68167e+08	7.16917e+08	1.82083e+09	1.22088e+09	1.09381e+09	6.66954e+08
Com_13402_pos	3'-Hydroxystanozolol	C21 H32 N2 O2	344.242	4.834	345.25	Invalid mass	No results	No results	Lipids and lipid-like molecules	Steroids and steroid derivatives	Estrane steroids	Estrane steroids	0.521085	-0.940409	0.00363781	0.840909	1.01881	down	1.09247e+06	943646	712900	774730	822097	1.37753e+06	797097	809598	1.69691e+06	648358	1.17488e+06	3.47915e+06	5.26587e+06	1.69753e+06	2.38814e+06	1.96211e+06	2.12684e+06	726489	1.24589e+06	1.94538e+06	3.13176e+06	2.51479e+06	2.2027e+06
Com_921_pos	Anandamide (AEA)	C22 H37 N O2	347.282	6.487	348.29	Full match	No results	No results	Organic nitrogen compounds	Organonitrogen compounds	Amines	N-acylethanolamines	0.524626	-0.930638	0.00526947	0.833333	1.1969	down	1.79566e+07	1.11723e+07	1.23746e+07	1.18355e+07	1.72695e+07	7.00588e+06	1.02651e+07	1.41159e+07	8.57046e+06	5.46274e+06	6.45566e+06	1.18435e+07	3.92695e+07	1.40244e+07	1.94419e+07	1.94755e+07	1.33191e+07	1.00128e+07	1.19452e+07	1.20278e+07	4.43906e+07	2.92132e+07	2.15875e+07
Com_230_neg	Stachyose	C24 H42 O21	666.223	1.419	665.216	No results	Full match	No results	Organic oxygen compounds	Organooxygen compounds	Carbohydrates and carbohydrate conjugates	Oligosaccharides	0.524646	-0.930583	0.0100532	0.810606	1.29129	down	4.19757e+07	2.48794e+07	2.09657e+07	3.39965e+07	1.65645e+07	3.50352e+07	2.69431e+07	4.58317e+07	1.83809e+07	1.50611e+07	2.17274e+07	8.45259e+07	5.11298e+07	8.46284e+07	8.39515e+07	1.05206e+08	1.74173e+07	3.53331e+07	2.71603e+07	3.90666e+07	9.45782e+07	6.93241e+07	6.64299e+07
Com_40598_pos	1-(4-nitrophenyl)piperidine	C11 H14 N2 O2	184.121	5.403	185.129	Invalid mass	No results	No results					0.525916	-0.927096	0.00488207	0.856061	1.63049	down	8.41701e+06	3.13774e+06	3.45788e+06	829699	2.16382e+06	2.00012e+06	3.63162e+06	2.40227e+06	2.89169e+06	4.11193e+06	2.96619e+06	3.38376e+06	3.53403e+06	5.02911e+06	5.13117e+06	4.9799e+06	5.879e+06	2.25533e+06	5.91559e+06	5.49429e+06	1.25569e+07	1.15646e+07	6.32293e+06
Com_29428_pos	INK	C16 H31 N5 O5	373.232	2.25	374.239	Full match	No results	No results					0.530188	-0.915425	0.0187175	0.780303	1.0688	down	5.36085e+06	3.10751e+06	1.17531e+06	599011	1.5518e+06	6.22032e+06	2.41902e+06	3.11943e+06	6.07895e+06	3.61588e+06	4.21806e+06	9.56768e+06	1.80244e+07	9.2536e+06	4.6191e+06	1.03264e+07	5.33721e+06	2.24951e+06	3.19223e+06	6.08228e+06	8.21665e+06	6.43173e+06	7.58595e+06
Com_22824_pos	N-P-Coumaroyl Spermidine	C16 H25 N3 O2	291.194	5.365	292.202	No results	No results	Full match	Phenylpropanoids and polyketides	Cinnamic acids and derivatives	Hydroxycinnamic acids and derivatives	Coumaric acids and derivatives	0.531304	-0.912392	1.47666e-05	1	1.34743	down	3.16059e+06	2.52817e+06	2.95695e+06	2.85616e+06	3.27805e+06	2.59359e+06	2.86006e+06	2.46017e+06	2.32585e+06	1.51379e+06	2.76344e+06	3.08195e+06	5.21134e+06	4.86443e+06	3.82534e+06	7.46416e+06	3.52569e+06	3.78926e+06	3.87663e+06	4.18259e+06	8.41248e+06	5.09703e+06	5.61466e+06
Com_4493_pos	Oxymatrine	C15 H24 N2 O2	264.184	5.302	265.191	Full match	No results	No results	Alkaloids and derivatives	Lupin alkaloids	Matrine alkaloids	Matrine alkaloids	0.531521	-0.911802	0.0223478	0.780303	1.32639	down	2.42825e+07	1.32591e+07	1.35237e+07	8.51719e+06	2.78046e+07	3.26459e+06	2.17131e+07	1.38472e+07	558383	2.0847e+07	2.94258e+06	8.1136e+06	2.04206e+07	1.55035e+07	3.75682e+07	1.69813e+07	2.82355e+07	7.48211e+06	2.31647e+07	4.13597e+07	2.32832e+07	2.00361e+07	3.96153e+07
Com_44143_pos	3-(2-methylpropyl)-octahydropyrrolo[1,2-a]pyrazine-1,4-dione	C11 H18 N2 O2	232.121	5.538	233.129	Invalid mass	No results	No match					0.531563	-0.911688	0.000252288	0.909091	1.31945	down	2.33507e+06	1.7911e+06	2.27597e+06	1.41444e+06	2.00004e+06	1.34114e+06	1.14263e+06	1.27096e+06	1.97098e+06	1.28735e+06	1.62051e+06	1.08539e+06	3.42918e+06	2.47137e+06	2.14592e+06	2.66011e+06	3.05423e+06	1.2511e+06	2.85531e+06	3.63136e+06	5.24161e+06	3.72561e+06	3.2228e+06
Com_3451_pos	Methyldopa	C10 H13 N O4	211.085	5.075	212.092	No results	No results	Full match	Phenylpropanoids and polyketides	Phenylpropanoic acids	Not available	Phenylpropanoic acids	0.531742	-0.911201	0.0175664	0.863636	1.34148	down	7.96729e+07	4.08115e+07	4.3651e+07	4.51204e+07	5.58205e+07	2.12919e+07	3.96108e+07	8.52068e+06	4.32752e+07	3.23502e+07	2.99103e+07	3.64198e+07	1.11889e+08	5.82e+07	5.43673e+07	5.6042e+07	5.80735e+07	1.51376e+07	5.01773e+07	9.99085e+07	1.30875e+08	9.73537e+07	8.93335e+07
Com_72521_pos	5-(3,4-dimethoxybenzyl)-1,3,4-oxadiazol-2-amine	C11 H13 N3 O3	235.094	3.224	236.101	Invalid mass	No results	No results					0.537616	-0.895352	0.00417001	0.878788	1.06249	down	4.05728e+06	2.22738e+06	2.28466e+06	2.43898e+06	2.53794e+06	1.69784e+06	2.33317e+06	2.29614e+06	1.92227e+06	1.38247e+06	2.20223e+06	2.04777e+06	3.87546e+06	2.91501e+06	2.87561e+06	3.07453e+06	4.10467e+06	1.46998e+06	4.2407e+06	1.049e+07	5.05637e+06	4.69288e+06	3.97135e+06
Com_1438_neg	15-keto Prostaglandin A1	C20 H30 O4	334.214	6.027	379.213	Full match	No results	Full match	Lipids and lipid-like molecules	Fatty Acyls	Eicosanoids	Prostaglandins and related compounds	0.540615	-0.887327	1.10574e-05	0.954545	1.15673	down	6.65715e+07	4.86268e+07	1.0291e+08	6.31153e+07	6.09843e+07	5.43509e+07	7.08169e+07	7.88785e+07	6.31625e+07	5.38764e+07	8.7368e+07	7.85052e+07	1.1458e+08	1.33739e+08	1.04353e+08	1.31413e+08	1.19326e+08	1.01936e+08	6.76569e+07	1.35897e+08	1.44822e+08	1.85178e+08	1.67034e+08
Com_69306_pos	APK	C14 H26 N4 O4	336.179	4.703	337.186	Invalid mass	No results	No results					0.540756	-0.88695	0.00889696	0.810606	1.3558	down	2.21327e+06	460083	623141	426840	178195	1.15981e+06	449376	625180	415129	469851	238591	167887	634221	1.08867e+06	665710	1.01454e+06	2.12376e+06	311249	1.59082e+06	1.62347e+06	1.15067e+06	953360	1.43405e+06
Com_74430_pos	5-phenyl-2,3-dihydro-1H-1,4-benzodiazepin-2-one	C15 H12 N2 O	292.063	1.861	293.07	Invalid mass	No results	No results					0.542821	-0.881451	0.0471132	0.719697	1.63357	down	243003	195480	254017	241336	200851	318404	173164	249551	317343	222694	237220	292437	651468	460516	332323	1.0429e+06	160366	626003	173889	175500	737183	328409	285539
Com_49086_pos	ethyl 4-[(6-methyl-3-pyridazinyl)oxy]benzoate	C14 H14 N2 O3	258.104	4.865	259.111	Invalid mass	No results	No results					0.544177	-0.877853	0.0040332	0.848485	1.3779	down	7.60805e+06	3.00295e+06	5.07783e+06	2.0182e+06	2.42802e+06	4.51203e+06	5.71385e+06	1.10936e+06	4.06913e+06	5.5334e+06	4.05468e+06	4.58566e+06	7.36437e+06	6.42093e+06	5.54154e+06	6.45514e+06	1.03016e+07	3.28559e+06	5.18542e+06	1.14781e+07	1.34458e+07	9.19009e+06	5.07335e+06
Com_11717_neg	Cannabidiolic acid	C22 H30 O4	358.212	7.613	357.205	Invalid mass	No results	No results	Benzenoids	Benzene and substituted derivatives	Benzoic acids and derivatives	Hydroxybenzoic acid derivatives	0.54434	-0.877421	0.0059259	0.848485	1.77013	down	1.4739e+06	868632	1.28213e+06	680831	6.81159e+06	2.96608e+06	5.10054e+06	2.73264e+06	567361	1.76732e+07	2.66691e+06	3.02503e+06	1.12751e+07	6.10021e+06	8.97941e+06	7.32175e+06	3.45261e+06	1.19081e+07	3.60381e+06	6.78885e+06	8.33675e+06	3.60095e+06	5.84168e+06
Com_7548_pos	2,6-Dihydroxypurine	C5 H4 N4 O2	152.033	4.066	153.041	No results	No results	Full match	Organoheterocyclic compounds	Imidazopyrimidines	Purines and purine derivatives	Hypoxanthines	0.549621	-0.86349	0.0450251	0.712121	1.0972	down	1.72111e+07	8.06873e+06	6.27228e+06	7.00594e+06	3.60164e+06	2.53743e+07	7.86601e+06	1.79313e+07	1.82117e+07	1.23665e+07	1.39279e+07	9.26014e+06	1.16014e+07	3.22209e+07	1.61158e+07	4.08682e+07	1.12281e+07	7.68292e+06	8.53649e+06	1.34986e+07	4.17803e+07	1.96904e+07	4.21084e+07
Com_13284_pos	DG O-18:3_22:1	C43 H78 O4	675.613	9.974	676.62	No results	Invalid mass	No results					0.550021	-0.862441	0.0228236	0.931818	1.17623	down	6.11958e+06	6.55184e+06	4.12683e+06	5.22301e+06	6.21786e+06	4.39449e+06	6.40023e+06	6.1037e+06	4.12262e+06	6.42561e+06	5.97907e+06	5.35269e+06	6.88812e+06	6.9697e+06	6.38472e+06	6.91141e+06	6.73282e+06	7.69607e+06	6.06354e+06	3.7133e+07	1.21581e+07	7.33346e+06	7.42072e+06
Com_86_pos	MAG (18:3)	C21 H36 O4	352.261	8.907	353.268	No results	No results	Full match	Lipids and lipid-like molecules	Glycerolipids	Monoradylglycerols	Monoacylglycerols	0.550555	-0.861042	0.0167876	0.795455	1.13927	down	6.79323e+07	1.83004e+08	1.63189e+08	8.26689e+07	3.75687e+08	1.10797e+08	2.69529e+08	1.39956e+08	6.37633e+07	1.20379e+08	9.9548e+07	2.26196e+08	1.26792e+08	2.06468e+08	4.29473e+08	2.98725e+08	7.19937e+07	3.92092e+08	2.15037e+08	2.56614e+08	2.8003e+08	5.3446e+08	3.562e+08
Com_1098_neg	12-oxo Phytodienoic Acid	C18 H28 O3	292.204	7.614	291.197	Full match	No results	No results	Lipids and lipid-like molecules	Fatty Acyls	Eicosanoids	Prostaglandins and related compounds	0.552107	-0.856981	0.00327735	0.901515	1.06532	down	6.15897e+07	7.39929e+07	9.96122e+07	1.04909e+08	1.22855e+08	7.24545e+07	1.02541e+08	8.83161e+07	3.7939e+07	7.36305e+07	7.34969e+07	1.00875e+08	1.63476e+08	1.22445e+08	1.49124e+08	1.27032e+08	5.19979e+07	1.25481e+08	1.29544e+08	1.08784e+08	2.02007e+08	1.88894e+08	3.11797e+08
Com_5551_neg	3-Hydroxybutyric acid	C4 H8 O3	104.046	3.696	103.039	Invalid mass	Invalid mass	No results	Organic acids and derivatives	Hydroxy acids and derivatives	Beta hydroxy acids and derivatives	Beta hydroxy acids and derivatives	0.553102	-0.854383	0.0341547	0.772727	1.25607	down	1.7616e+07	1.18963e+07	1.29199e+07	1.74928e+07	9.7721e+06	1.71414e+07	1.12802e+07	2.03182e+07	1.17148e+07	1.44029e+07	1.68619e+07	3.22642e+07	8.90832e+07	3.49782e+07	2.45612e+07	2.47854e+07	1.04308e+07	3.97869e+07	1.50979e+07	1.31057e+07	2.78256e+07	1.97564e+07	2.15795e+07
Com_2679_neg	Prostaglandin H1	C20 H34 O5	336.23	7.548	335.223	Invalid mass	No results	No match	Lipids and lipid-like molecules	Fatty Acyls	Eicosanoids	Prostaglandins and related compounds	0.554199	-0.851523	2.42455e-05	0.939394	1.91082	down	6.09871e+07	5.17485e+07	5.2452e+07	5.48488e+07	4.53928e+07	3.56354e+07	5.48332e+07	3.4114e+07	3.30986e+07	8.15036e+07	4.86309e+07	3.01035e+07	9.63042e+07	8.29939e+07	1.09851e+08	8.56386e+07	4.87025e+07	9.27289e+07	7.29625e+07	1.06849e+08	1.13129e+08	8.58355e+07	6.98847e+07
Com_11966_neg	FAHFA 18:2/3:0	C21 H36 O4	352.262	10.25	351.254	No results	Full match	Full match					0.558768	-0.839678	0.00247725	0.878788	1.14101	down	1.10844e+06	999645	1.04844e+06	515215	1.19739e+06	676170	803598	665227	408066	612470	1.21845e+06	2.13478e+06	1.23188e+06	1.88042e+06	1.47923e+06	1.36128e+06	704165	3.46294e+06	2.09769e+06	1.65764e+06	1.7292e+06	1.23503e+06	1.84249e+06
Com_5456_neg	DGMG (18:2)	C33 H58 O14	678.384	8.8	677.376	No results	No results	Full match					0.561448	-0.832776	0.0206292	0.772727	1.34887	down	6.81157e+06	8.74303e+06	3.9613e+06	1.35454e+06	6.80549e+06	1.7507e+06	8.17045e+06	3.60398e+06	1.24536e+06	5.48921e+06	4.15842e+06	1.45464e+07	4.07904e+06	1.87439e+07	1.26008e+07	6.9717e+06	3.29021e+06	9.37158e+06	1.05742e+07	6.25178e+06	1.20349e+07	8.46986e+06	1.64148e+07
Com_48346_neg	2-(Dimethylamino)Guanosine	C12 H17 N5 O5	311.122	5.948	310.115	No results	No results	Full match					0.562689	-0.829591	0.000125534	0.931818	1.99925	down	2.25667e+06	2.15312e+06	2.76752e+06	1.98405e+06	3.4223e+06	1.99849e+06	3.4428e+06	2.68215e+06	1.42412e+06	2.90475e+06	3.44349e+06	6.43308e+06	4.33099e+06	3.9711e+06	4.22028e+06	7.79463e+06	4.45903e+06	5.1211e+06	6.64688e+06	4.19226e+06	4.96596e+06	5.37377e+06	5.79942e+06
Com_51540_neg	Vitamin B2	C17 H20 N4 O6	376.139	5.129	375.132	No results	No results	Full match	Organoheterocyclic compounds	Pteridines and derivatives	Alloxazines and isoalloxazines	Flavins	0.563001	-0.828791	0.00191236	0.856061	1.8142	down	337652	151713	188350	113463	276929	168494	106008	210541	47299.7	94943.4	160306	489669	296643	379788	393327	270017	426433	340291	259295	275345	454780	330368	392394
Com_21938_neg	12-epi Leukotriene B4	C20 H32 O4	336.228	8.747	317.21	Invalid mass	No results	No results					0.567131	-0.818246	0.0167617	0.787879	1.13024	down	3.90206e+06	4.74771e+06	4.63381e+06	2.76522e+07	7.56821e+06	4.18203e+06	6.14727e+06	4.46584e+06	1.35512e+06	4.40497e+06	8.01561e+06	9.93011e+06	1.04486e+07	7.33624e+06	1.06984e+07	1.37711e+07	1.77829e+07	4.07589e+06	4.66461e+06	1.52518e+07	2.43373e+07	1.86584e+07	1.36028e+07
Com_8110_pos	2-Phenylpropionic acid	C9 H10 O2	150.068	6.771	151.075	No results	No results	Full match	Phenylpropanoids and polyketides	Phenylpropanoic acids	Not available	Phenylpropanoic acids	0.567553	-0.817172	0.00143125	0.916667	1.73196	down	1.39756e+07	1.29097e+07	1.3641e+07	9.9894e+06	1.79229e+07	1.76587e+07	2.05158e+07	1.71801e+07	1.53055e+07	2.03949e+07	1.8038e+07	2.18106e+07	2.52807e+07	2.55965e+07	1.96631e+07	3.01568e+07	2.44444e+07	2.2689e+07	1.47074e+07	6.0446e+07	4.71357e+07	2.67858e+07	2.5056e+07
Com_10257_neg	4-Methyl-2-Oxopentanoic Acid	C6 H10 O3	130.062	6.619	305.124	No results	No results	Full match					0.568118	-0.815739	0.0305486	0.780303	1.09587	down	5.74913e+06	9.46188e+06	6.7653e+06	3.02497e+06	1.93924e+06	5.03038e+06	3.78139e+06	1.04915e+07	7.65815e+06	3.22942e+06	5.97171e+06	4.83022e+06	1.39671e+07	5.2467e+06	8.99226e+06	1.00578e+07	1.35353e+07	7.73455e+06	2.29458e+06	1.91849e+07	5.4083e+06	1.34492e+07	9.74071e+06
Com_1422_pos	PC 17:1_17:1	C42 H80 N O8 P	757.56	9.459	758.567	No results	Full match	No results					0.570895	-0.808702	0.03995	0.765152	1.08366	down	5.48155e+08	4.99323e+08	4.49979e+08	1.50444e+08	3.42587e+08	1.56929e+08	4.21533e+08	1.96929e+08	1.34968e+08	1.04313e+09	4.59028e+08	5.1903e+08	4.83053e+08	5.32352e+08	4.26317e+08	6.25746e+08	1.42236e+08	7.30899e+08	1.58766e+09	9.10926e+08	4.96311e+08	1.20405e+09	7.63599e+08
Com_211_pos	LPC 16:0-SN1	C24 H50 N O7 P	495.332	9.6	496.339	No results	Full match	Full match					0.572811	-0.803868	0.00857276	0.833333	1.59803	down	8.33858e+08	7.92732e+08	5.13446e+08	1.10507e+08	6.08429e+08	2.12033e+08	2.48112e+09	3.9285e+08	3.17576e+08	5.46573e+08	4.55327e+08	9.65418e+08	4.15888e+08	1.23513e+09	1.09377e+09	7.83204e+08	1.10502e+09	8.77629e+08	1.83715e+09	1.17065e+09	1.40257e+09	1.48239e+09	1.7668e+09
Com_34389_pos	4-(cyclohexylcarbonyl)-1-phenethylpiperazine-2,6-dione	C19 H24 N2 O3	328.175	5.318	329.182	Invalid mass	No results	No results					0.573349	-0.802514	0.0217062	0.840909	1.31027	down	3.21838e+06	4.20948e+06	4.21328e+06	706897	2.90845e+06	4.91977e+06	3.59394e+06	4.24619e+06	2.77836e+06	5.33224e+06	5.36286e+06	1.02785e+07	2.13749e+07	5.89707e+06	6.09409e+06	5.48505e+06	8.38297e+06	2.81315e+06	7.54739e+06	5.32573e+06	5.86785e+06	7.96804e+06	6.01066e+06
Com_25255_pos	Alanyltyrosine	C12 H16 N2 O4	252.111	4.178	253.118	Full match	No results	No results	Organic acids and derivatives	Carboxylic acids and derivatives	Amino acids, peptides, and analogues	Peptides	0.573914	-0.801093	0.00065978	0.878788	1.31996	down	3.79277e+06	1.57121e+06	4.9024e+06	2.40631e+06	4.61853e+06	3.20578e+06	2.41216e+06	4.16262e+06	2.24115e+06	3.12139e+06	3.56706e+06	7.10923e+06	1.02632e+07	5.68317e+06	6.67812e+06	5.47721e+06	6.11674e+06	3.04038e+06	5.31287e+06	6.75896e+06	7.61637e+06	5.95271e+06	5.95742e+06
Com_20018_pos	Riboflavin	C17 H20 N4 O6	376.138	5.364	377.145	Full match	Full match	Full match	Organoheterocyclic compounds	Pteridines and derivatives	Alloxazines and isoalloxazines	Flavins	0.577954	-0.790974	0.0194741	0.810606	1.44695	down	1.02623e+07	9.65064e+06	1.01129e+07	1.40147e+06	5.7786e+06	5.80976e+06	6.30911e+06	5.56352e+06	797194	8.51374e+06	1.11757e+07	6.34176e+06	1.95112e+07	1.28589e+07	1.2129e+07	9.55356e+06	7.9233e+06	7.97072e+06	4.49214e+06	1.11578e+07	1.33424e+07	1.5463e+07	1.52051e+07
Com_16810_pos	(1E)-5-hydroxy-1,7-diphenylhept-1-en-3-one	C19 H20 O2	302.13	5.275	303.137	Invalid mass	No results	No results					0.580298	-0.785134	0.0187046	0.772727	1.33861	down	1.61209e+07	2.58684e+06	2.13849e+06	1.21161e+06	477183	1.0382e+07	1.87855e+06	3.24417e+06	1.71152e+06	2.35948e+06	690149	637399	2.58604e+06	6.7165e+06	3.4098e+06	5.27033e+06	1.30294e+07	1.79786e+06	8.94305e+06	8.94654e+06	2.36406e+06	6.24694e+06	9.30662e+06
Com_8500_pos	Guggulsterone	C21 H28 O2	312.207	5.982	335.197	No results	No results	Full match	Lipids and lipid-like molecules	Steroids and steroid derivatives	Androstane steroids	Androgens and derivatives	0.583335	-0.777605	0.00454919	0.848485	1.14757	down	2.83174e+07	2.76698e+07	3.31609e+07	2.47813e+07	1.42908e+07	4.36033e+07	3.0469e+07	4.09006e+07	2.76274e+07	4.78512e+07	1.9055e+07	1.77613e+07	3.64604e+07	5.18267e+07	5.98262e+07	7.26936e+07	7.01581e+07	3.86614e+07	7.83357e+07	4.41199e+07	1.97826e+07	3.06397e+07	5.61186e+07
Com_37951_pos	DKK	C16 H31 N5 O6	429.224	5.272	430.232	Invalid mass	No results	No results					0.583574	-0.777011	0.0154734	0.772727	1.24344	down	1.63091e+06	693352	854010	516631	740658	940789	690877	746959	1.6964e+06	788449	1.91473e+06	2.97845e+06	3.16393e+06	1.45526e+06	2.68127e+06	2.18956e+06	1.37549e+06	705771	935680	1.47421e+06	3.31952e+06	2.95425e+06	2.03793e+06
Com_107_pos	D-(+)-Maltose	C12 H22 O11	364.098	1.368	365.105	Invalid mass	No results	No results	Organic oxygen compounds	Organooxygen compounds	Carbohydrates and carbohydrate conjugates	O-glycosyl compounds	0.583635	-0.776862	0.017329	0.780303	1.43709	down	4.33924e+08	1.14779e+09	4.88082e+08	1.85945e+08	4.96166e+08	1.52238e+09	1.44652e+09	1.20517e+09	3.19423e+08	1.86906e+09	1.1098e+08	3.33706e+09	8.69546e+08	2.68896e+09	2.34371e+09	2.34132e+09	1.03646e+09	6.96374e+08	1.68709e+09	2.0382e+09	1.79363e+09	1.70625e+09	2.52932e+09
Com_34472_pos	N-Acetyl-DL-phenylalanine	C11 H13 N O3	207.089	5.944	208.097	No results	No results	Full match	Organic acids and derivatives	Carboxylic acids and derivatives	Amino acids, peptides, and analogues	Phenylalanine and derivatives	0.583798	-0.776459	0.00334362	0.931818	1.15722	down	5.14535e+06	4.77474e+06	5.4868e+06	3.80356e+06	2.55561e+06	5.67759e+06	4.03282e+06	5.55492e+06	4.78388e+06	5.28345e+06	5.99126e+06	3.00726e+06	5.71122e+06	6.79889e+06	6.44253e+06	9.72974e+06	8.16423e+06	4.15308e+06	2.00649e+07	6.21278e+06	6.56128e+06	6.58389e+06	7.66009e+06
Com_6482_pos	D-Phenylalanine	C9 H11 N O2	165.079	6.194	166.086	No results	No results	Full match	Organic acids and derivatives	Carboxylic acids and derivatives	Amino acids, peptides, and analogues	Phenylalanine and derivatives	0.583987	-0.775992	0.000109249	0.931818	1.91826	down	3.12121e+07	3.23478e+07	4.21713e+07	1.54886e+07	1.94915e+07	3.16321e+07	3.34556e+07	3.04917e+07	3.49225e+07	3.50299e+07	4.83697e+07	4.05675e+07	6.44682e+07	5.42494e+07	5.16164e+07	7.9826e+07	6.56873e+07	3.13928e+07	6.30303e+07	4.9302e+07	5.76234e+07	5.54157e+07	4.7691e+07
Com_13777_pos	Biocytin	C16 H28 N4 O4 S	372.183	8.489	373.191	Full match	No results	No results	Organic acids and derivatives	Carboxylic acids and derivatives	Amino acids, peptides, and analogues	L-alpha-amino acids	0.584653	-0.774348	0.000246771	0.939394	1.21121	down	8.45412e+06	9.4403e+06	1.09478e+07	4.21541e+06	1.203e+07	8.31895e+06	1.21818e+07	5.15121e+06	6.077e+06	1.00382e+07	9.29499e+06	1.08929e+07	2.40485e+07	1.24143e+07	1.43592e+07	1.40973e+07	1.95782e+07	1.0168e+07	1.01586e+07	1.61763e+07	1.66561e+07	1.49313e+07	1.52424e+07
Com_4902_neg	Glycodeoxycholic Acid (hydrate)	C26 H43 N O5	485.282	6.807	484.275	Invalid mass	No results	No results					0.585575	-0.772073	0.0036798	0.871212	1.36341	down	1.18144e+07	1.61451e+07	8.89819e+06	7.80684e+06	1.38904e+07	1.2672e+07	1.69164e+07	1.16014e+07	1.57429e+07	1.20442e+07	1.10416e+07	1.77873e+07	3.56983e+07	1.88221e+07	4.20708e+07	1.72967e+07	1.61967e+07	1.10771e+07	1.87862e+07	1.32985e+07	2.3009e+07	1.82129e+07	3.03007e+07
Com_3296_pos	PC O-18:1	C26 H52 N O7 P	521.347	9.586	522.355	No results	Full match	Full match					0.585843	-0.771414	0.0281179	0.757576	1.44871	down	3.95273e+07	2.04583e+07	1.50473e+07	4.71641e+06	2.58836e+07	9.82877e+06	6.74275e+07	1.69193e+07	5.80032e+06	2.98463e+07	2.87926e+07	4.8855e+07	1.2774e+07	7.41142e+07	3.8451e+07	3.62513e+07	2.35072e+07	3.22423e+07	4.88853e+07	3.53366e+07	3.7195e+07	6.49162e+07	8.62378e+07
Com_13144_neg	Prostaglandin A1 ethyl ester	C22 H36 O4	346.251	8.789	345.243	Invalid mass	No results	No results	Lipids and lipid-like molecules	Fatty Acyls	Eicosanoids	Prostaglandins and related compounds	0.58632	-0.77024	0.00204473	0.886364	1.27865	down	1.53852e+07	8.36607e+06	1.7456e+07	1.62179e+07	9.62536e+06	1.58498e+07	3.06904e+07	4.24081e+06	7.52748e+06	7.9455e+06	1.54624e+07	9.81822e+06	2.09212e+07	1.93579e+07	2.09675e+07	2.72823e+07	1.75879e+07	1.45338e+07	2.60875e+07	1.92036e+07	1.97509e+07	2.27236e+07	3.95197e+07
Com_9381_pos	LPC O-18:1	C26 H54 N O6 P	507.369	10.487	508.376	No results	Full match	No results					0.589881	-0.761505	0.0179353	0.825758	1.27582	down	1.5432e+07	7.69701e+06	3.913e+06	1.04121e+06	1.12974e+07	968410	3.89111e+07	4.88977e+06	3.82067e+06	8.13878e+06	9.64257e+06	7.40666e+06	4.15655e+06	1.90937e+07	1.25443e+07	1.10704e+07	2.04456e+07	2.29392e+07	2.27112e+07	1.13251e+07	1.65118e+07	1.44772e+07	2.05719e+07
Com_16481_pos	PC 18:1_18:1	C44 H84 N O8 P	785.59	9.963	786.597	No results	Full match	No results					0.592593	-0.754887	0.034614	0.795455	1.28109	down	1.15498e+07	1.92394e+07	2.41882e+07	1.53373e+07	1.8959e+07	1.08822e+07	1.87942e+07	1.80155e+07	1.66712e+07	4.08e+07	1.75574e+07	6.8192e+07	4.36592e+07	2.87042e+07	2.36619e+07	4.05933e+07	3.811e+07	2.2365e+07	1.78055e+07	3.22154e+07	1.33648e+08	2.90778e+07	2.35727e+07
Com_2354_neg	Quinic acid	C7 H12 O6	192.063	1.404	383.12	No results	No results	Full match	Organic oxygen compounds	Organooxygen compounds	Alcohols and polyols	Quinic acids and derivatives	0.593894	-0.751723	0.0261211	0.765152	1.22901	down	5.18101e+07	2.98598e+07	1.49331e+07	2.19595e+07	1.61836e+07	4.68923e+07	3.83732e+07	5.05952e+07	1.30934e+07	2.00819e+07	2.13601e+07	5.78007e+07	5.04179e+07	5.36804e+07	6.66901e+07	9.10524e+07	1.81789e+07	2.47604e+07	3.05825e+07	3.92951e+07	7.69668e+07	4.746e+07	9.19818e+07
Com_25922_pos	Adrenosterone	C19 H24 O3	300.172	6.211	301.18	No results	No results	Full match	Lipids and lipid-like molecules	Steroids and steroid derivatives	Androstane steroids	Androgens and derivatives	0.596596	-0.745173	0.0343567	0.772727	1.26954	down	2.54876e+06	2.52241e+06	2.94601e+06	1.97656e+06	2.1433e+06	2.68138e+06	2.80004e+06	2.70491e+06	2.51629e+06	2.6783e+06	3.21033e+06	2.20168e+06	2.75734e+06	3.53265e+06	2.90298e+06	2.88748e+06	1.20206e+07	1.95694e+06	2.10273e+06	4.69178e+06	5.41172e+06	3.83809e+06	5.42142e+06
Com_48518_neg	5-Phenyl-N-(4-(trifluoromethyl)phenyl)oxazol-2-amine	C16 H11 F3 N2 O	304.08	1.966	303.073	Invalid mass	No results	No results	Organoheterocyclic compounds	Azoles	Oxazoles	Phenyl-1,3-oxazoles	0.597251	-0.743592	0.00865652	0.848485	1.09701	down	1.10542e+07	5.28354e+06	6.06173e+06	1.07203e+07	5.78932e+06	3.93286e+06	4.78817e+06	952157	3.77592e+06	4.22801e+06	5.14325e+06	5.05112e+06	1.14831e+07	1.00287e+07	6.62906e+06	7.92419e+06	7.99616e+06	4.26723e+06	7.45945e+06	8.6394e+06	1.34226e+07	1.11737e+07	1.34719e+07
Com_7399_neg	Eicosapentaenoic acid	C20 H30 O2	302.224	10.221	301.217	Full match	No results	Full match	Lipids and lipid-like molecules	Fatty Acyls	Fatty acids and conjugates	Long-chain fatty acids	0.597642	-0.742646	0.0295667	0.734848	1.11803	down	1.71861e+07	1.77776e+07	2.15406e+07	5.47997e+06	2.24145e+07	1.39237e+07	2.3837e+07	1.52803e+07	7.92339e+06	2.68242e+07	2.1758e+07	2.4324e+07	1.89293e+07	3.49636e+07	2.99781e+07	1.84436e+07	1.28811e+07	1.73456e+07	1.82709e+07	6.64253e+07	5.07352e+07	3.07678e+07	3.60421e+07
Com_46997_pos	dihydrotachysterol	C28 H46 O	398.354	8.511	399.362	No results	No results	Full match	Lipids and lipid-like molecules	Steroids and steroid derivatives	Vitamin D and derivatives	Vitamin D and derivatives	0.598727	-0.740031	0.00724448	0.833333	1.51345	down	2.19612e+06	1.45288e+06	1.58177e+06	1.31236e+06	1.1566e+06	1.69385e+06	1.66529e+06	1.22793e+06	1.08854e+06	1.85186e+06	1.18031e+06	1.45374e+06	1.45948e+06	1.66197e+06	2.49288e+06	1.92733e+06	4.75174e+06	2.34977e+06	4.01409e+06	3.53782e+06	1.36229e+06	1.48695e+06	2.30173e+06
Com_7814_pos	Dehydroepiandrosterone	C19 H28 O2	288.209	6.685	289.216	No results	No results	Full match	Lipids and lipid-like molecules	Steroids and steroid derivatives	Androstane steroids	Androgens and derivatives	0.599963	-0.737055	0.0244281	0.80303	1.49521	down	3.74978e+07	3.41095e+07	3.48896e+07	2.46103e+07	2.13199e+07	3.17795e+07	2.74456e+07	2.72614e+07	4.7376e+07	2.66575e+07	3.84883e+07	2.63419e+07	6.73581e+07	1.47199e+07	4.67474e+07	4.14547e+07	8.42969e+07	2.51851e+07	6.6097e+07	7.72081e+07	6.06377e+07	5.51541e+07	3.83365e+07
Com_15017_neg	Abametapir	C12 H12 N2	184.1	5.41	183.092	No results	No results	Full match	Organoheterocyclic compounds	Pyridines and derivatives	Bipyridines and oligopyridines	Bipyridines and oligopyridines	0.606879	-0.72052	0.000240209	0.916667	1.06995	down	3.04038e+06	1.81909e+06	2.08745e+06	2.22754e+06	2.48079e+06	2.06499e+06	1.98664e+06	2.30834e+06	1.65698e+06	1.45336e+06	1.84996e+06	2.68431e+06	3.6882e+06	2.74261e+06	2.43428e+06	2.56165e+06	3.48993e+06	2.13531e+06	5.43517e+06	4.57978e+06	4.10533e+06	3.61846e+06	3.96745e+06
Com_15295_pos	Desoxycortone	C21 H30 O3	330.219	6.451	331.226	Full match	No results	Full match	Lipids and lipid-like molecules	Steroids and steroid derivatives	Hydroxysteroids	21-hydroxysteroids	0.606899	-0.720472	0.000155992	0.909091	1.89548	down	1.22951e+07	1.13751e+07	2.01579e+07	8.63463e+06	1.2855e+07	1.3687e+07	2.25213e+07	1.38927e+07	1.23447e+07	1.17424e+07	1.03196e+07	1.95682e+07	2.66929e+07	1.71008e+07	2.10363e+07	2.55434e+07	2.28799e+07	1.54038e+07	2.2434e+07	1.86333e+07	3.05415e+07	3.50927e+07	2.04956e+07
Com_15023_pos	LPC 22:6-SN2	C30 H50 N O7 P	567.331	8.874	568.339	No results	Full match	No results					0.607992	-0.717876	0.0170664	0.765152	1.15382	down	3.51352e+06	1.97669e+06	976965	1.17701e+06	4.17812e+06	1.48601e+06	5.43424e+06	1.08173e+06	706519	3.55757e+06	1.55104e+06	6.88973e+06	2.03582e+06	4.62944e+06	3.57068e+06	3.05438e+06	2.4513e+06	5.12618e+06	9.28634e+06	4.19978e+06	6.8448e+06	3.81907e+06	4.02625e+06
Com_43943_neg	2-Thiocytidine	C9 H13 N3 O4 S	259.067	1.99	240.049	No results	Invalid mass	No results	Nucleosides, nucleotides, and analogues	Pyrimidine nucleosides	Not available	Pyrimidine nucleosides	0.613235	-0.705487	0.0198013	0.780303	1.49633	down	981691	1.58859e+06	2.27698e+06	1.57747e+06	2.83747e+06	4.59801e+06	2.0278e+06	2.42789e+06	1.17044e+06	1.8228e+06	2.58872e+06	7.30105e+06	6.22667e+06	5.3362e+06	5.15063e+06	4.82382e+06	1.39039e+06	6.88045e+06	3.53427e+06	2.71362e+06	3.4913e+06	2.1148e+06	4.97412e+06
Com_36567_pos	HPH	C17 H23 N7 O4	371.18	1.453	372.187	Invalid mass	No results	No results					0.614853	-0.701685	0.0334547	0.787879	1.38575	down	7.48975e+06	859816	1.39161e+06	3.32573e+06	3.99106e+06	4.86085e+06	3.67475e+06	4.41369e+06	4.35245e+06	3.84222e+06	3.80758e+06	7.52565e+06	8.51654e+06	9.17252e+06	5.11458e+06	7.34786e+06	4.66418e+06	2.04558e+06	3.673e+06	5.29171e+06	1.10765e+07	8.33564e+06	8.61234e+06
Com_6001_pos	o-Toluic Acid	C8 H8 O2	136.053	7.438	137.06	No results	No results	Full match					0.61829	-0.693644	0.000177084	0.931818	1.74489	down	2.38643e+07	1.95517e+07	2.50957e+07	1.21914e+07	1.709e+07	2.75619e+07	2.621e+07	2.54229e+07	3.00598e+07	2.85711e+07	2.51342e+07	2.35022e+07	4.03369e+07	3.37448e+07	3.23786e+07	3.72859e+07	5.60544e+07	3.35905e+07	3.73034e+07	5.69341e+07	3.58568e+07	2.32427e+07	3.4704e+07
Com_57376_pos	7-Methylxanthine	C6 H6 N4 O2	166.049	3.328	167.056	Full match	No results	Full match	Organoheterocyclic compounds	Imidazopyrimidines	Purines and purine derivatives	Xanthines	0.620433	-0.688652	0.00246542	0.871212	1.43531	down	5.61777e+06	3.5179e+06	4.77953e+06	4.84309e+06	6.58171e+06	5.34529e+06	5.33927e+06	4.41734e+06	3.59738e+06	8.57979e+06	6.46275e+06	8.67667e+06	3.88824e+06	1.20074e+07	7.21522e+06	1.08826e+07	9.98222e+06	5.36099e+06	9.50006e+06	9.35827e+06	1.09204e+07	1.00793e+07	1.0916e+07
Com_9601_pos	N-Acetyl-5-aminosalicylic acid	C9 H9 N O4	195.054	5.091	196.061	Full match	No results	No results	Benzenoids	Benzene and substituted derivatives	Benzoic acids and derivatives	Acylaminobenzoic acid and derivatives	0.622313	-0.684287	0.0128769	0.840909	1.2386	down	3.1441e+07	1.86582e+07	1.93195e+07	1.66936e+07	1.67893e+07	1.49263e+07	1.49364e+07	1.5291e+07	2.53276e+07	1.62785e+07	1.78983e+07	1.64743e+07	2.61311e+07	1.99704e+07	2.9248e+07	2.13881e+07	2.84597e+07	1.0281e+07	2.7263e+07	3.9379e+07	5.55621e+07	4.14583e+07	3.0861e+07
Com_63951_neg	LPE O-21:0	C26 H56 N O6 P	509.383	7.813	508.376	No results	Full match	No results					0.625021	-0.678024	0.0109359	0.795455	1.24691	down	962086	966800	607132	586493	613790	853505	490896	651512	542770	538485	538069	641165	612258	1.95454e+06	614591	980438	1.11839e+06	1.69509e+06	849648	522873	912578	1.10805e+06	1.35378e+06
Com_37827_pos	N-{4-[(2R,3R)-3-(Hydroxymethyl)-5-oxo-2-morpholinyl]phenyl}acetamide	C13 H16 N2 O4	208.146	5.215	209.154	Invalid mass	No results	No results	Organoheterocyclic compounds	Oxazinanes	Morpholines	Phenylmorpholines	0.627813	-0.671593	0.0192107	0.825758	1.30083	down	8.0248e+06	3.56174e+06	4.81037e+06	4.06673e+06	4.75598e+06	2.76159e+06	3.71749e+06	3.40217e+06	4.72373e+06	3.04192e+06	3.49042e+06	4.25256e+06	8.51021e+06	4.7343e+06	6.30731e+06	4.45628e+06	6.71701e+06	1.87759e+06	6.84349e+06	7.28095e+06	1.05473e+07	8.46324e+06	8.15697e+06
Com_20784_pos	2-ethyl-1H-perimidine	C13 H12 N2	196.1	5.708	197.108	Full match	No results	No results					0.629228	-0.668346	0.0153013	0.825758	1.2172	down	9.67463e+06	8.40778e+06	8.32915e+06	4.95075e+06	6.39377e+06	8.06723e+06	7.57939e+06	7.87795e+06	1.14843e+07	7.61255e+06	4.42931e+06	7.29691e+06	1.47166e+07	1.07018e+07	9.73257e+06	1.89347e+07	1.34255e+07	3.83562e+06	1.3768e+07	1.2743e+07	6.94996e+06	1.49315e+07	1.44386e+07
Com_27154_pos	LPC 14:0-SN1	C22 H46 N O7 P	467.306	8.663	468.314	No results	Invalid mass	No results					0.629814	-0.667003	0.0153055	0.734848	1.02568	down	7.15842e+06	3.31749e+06	4.16822e+06	605382	4.57723e+06	2.45536e+06	1.04944e+06	1.255e+06	666408	8.16851e+06	1.10701e+06	5.90167e+06	7.14946e+06	6.11256e+06	6.2138e+06	6.33282e+06	5.65361e+06	3.76714e+06	7.1639e+06	4.60783e+06	3.604e+06	4.13191e+06	4.1073e+06
Com_5810_pos	1-hydroxy-2-phenyl-1,5,6,7-tetrahydro-4H-benzimidazol-4-one	C13 H12 N2 O2	228.09	5.436	229.098	Full match	No results	No results					0.632859	-0.660044	0.000822754	0.893939	1.07621	down	4.0452e+07	2.98803e+07	3.68003e+07	2.3896e+07	3.20749e+07	2.97432e+07	3.00956e+07	3.08785e+07	2.45533e+07	2.78251e+07	3.11535e+07	2.23671e+07	4.71879e+07	3.58507e+07	3.7755e+07	4.15012e+07	4.49718e+07	2.24431e+07	5.72155e+07	5.39382e+07	6.80623e+07	5.65151e+07	5.55969e+07
Com_31770_neg	Glycodeoxycholic acid	C26 H43 N O5	467.333	7.601	466.326	Invalid mass	No results	No results	Lipids and lipid-like molecules	Steroids and steroid derivatives	Bile acids, alcohols and derivatives	Glycinated bile acids and derivatives	0.637157	-0.65028	0.00524569	0.856061	1.79348	down	1.98291e+06	1.71076e+06	2.14848e+06	1.37278e+06	2.92344e+06	1.05259e+06	1.92859e+06	1.3177e+06	2.6328e+06	1.97556e+06	1.92426e+06	1.89811e+06	2.26066e+06	2.57727e+06	2.34476e+06	3.10167e+06	4.13897e+06	2.42765e+06	1.19617e+06	3.85623e+06	3.75417e+06	3.18563e+06	4.05662e+06
Com_9152_pos	Isotretinoin	C20 H28 O2	300.208	6.692	301.216	Full match	Full match	Full match	Lipids and lipid-like molecules	Prenol lipids	Retinoids	Retinoids	0.638941	-0.646245	0.0266652	0.840909	1.79484	down	6.144e+07	4.99467e+07	5.67162e+07	3.58797e+07	4.94022e+07	3.9671e+07	5.60278e+07	3.05468e+07	5.49467e+07	5.91113e+07	5.88885e+07	5.39502e+07	8.13528e+07	2.20915e+07	7.49416e+07	7.73795e+07	9.43517e+07	4.74982e+07	7.39431e+07	9.58722e+07	1.19743e+08	1.15628e+08	6.73626e+07
Com_28952_pos	7-(2-aminophenyl)heptanoic acid	C13 H19 N O2	243.122	3.331	244.129	Invalid mass	No results	No results					0.639613	-0.644729	0.0186334	0.780303	1.07089	down	6.95146e+07	3.30054e+07	4.11416e+07	1.09717e+07	1.72779e+07	3.91218e+07	2.94421e+07	3.07114e+07	2.21328e+07	2.36853e+07	1.91613e+07	1.86299e+07	6.4848e+07	4.01802e+07	3.57854e+07	4.68292e+07	3.4481e+07	1.80381e+07	4.36059e+07	6.39888e+07	7.1575e+07	6.21506e+07	2.69963e+07
Com_43239_pos	SPK	C14 H26 N4 O5	330.19	3.765	331.197	Full match	No results	No results					0.639688	-0.644559	0.0174705	0.772727	1.00951	down	2.35709e+06	1.12378e+06	1.65687e+06	4.85276e+06	739696	3.55096e+06	914422	2.6744e+06	3.86222e+06	2.81876e+06	2.02889e+06	3.01742e+06	3.89957e+06	4.91724e+06	5.39177e+06	5.69551e+06	2.34662e+06	1.81557e+06	2.64093e+06	3.01733e+06	4.35461e+06	3.6439e+06	4.68955e+06
Com_10147_pos	N-Oleoyl dopamine	C26 H43 N O3	395.339	9.318	418.328	Invalid mass	No results	No results	Benzenoids	Phenols	Benzenediols	N-acyldopamines	0.642567	-0.638081	0.0190815	0.810606	1.34938	down	3.98792e+06	1.35234e+06	2.8352e+06	1.65449e+07	2.36172e+06	956932	2.16495e+06	1.18856e+06	794784	3.61256e+06	876475	1.0228e+06	2.43747e+06	3.14862e+06	5.25096e+06	3.56973e+06	8.54434e+06	1.58768e+06	9.02503e+06	4.50817e+06	4.63711e+06	7.85019e+06	3.22112e+06
Com_13857_neg	LPS 20:5	C26 H42 N O9 P	543.259	8.577	542.252	No results	Full match	No results	Lipids and lipid-like molecules	Glycerophospholipids	Glycerophosphoserines	Phosphatidylserines	0.6433	-0.636436	0.0120797	0.810606	1.28485	down	4.83093e+06	691860	4.60312e+06	1.09397e+06	2.1236e+06	3.34188e+06	4.2021e+06	3.10665e+06	3.40383e+06	3.18093e+06	1.28504e+06	3.72117e+06	5.396e+06	4.47713e+06	4.08856e+06	3.0192e+06	4.4094e+06	2.75524e+06	5.64049e+06	5.13218e+06	5.53769e+06	5.81556e+06	4.4353e+06
Com_73373_pos	6-methyl-4-(morpholinomethyl)-2H-chromen-2-one	C15 H17 N O3	259.116	2.995	260.124	Invalid mass	No results	No results					0.645434	-0.63166	0.00368522	0.818182	1.27524	down	5.28016e+06	3.05984e+06	3.4395e+06	1.72845e+06	1.49754e+06	3.99805e+06	2.40595e+06	2.75332e+06	1.65486e+06	2.02073e+06	2.24992e+06	1.40042e+06	3.03001e+06	3.66852e+06	2.97343e+06	4.67386e+06	5.74327e+06	2.15714e+06	4.54963e+06	4.74384e+06	4.93173e+06	3.75342e+06	4.49652e+06
Com_13689_neg	FAHFA 2:0/18:1	C20 H36 O4	340.262	8.402	339.254	No results	Full match	No results					0.645807	-0.630826	0.00290082	0.916667	1.41033	down	3.76588e+06	2.59432e+06	1.99226e+06	1.62585e+07	3.29282e+06	1.80219e+06	3.07439e+06	2.81031e+06	2.46076e+06	3.75614e+06	2.99406e+06	3.24412e+06	4.99059e+06	4.9539e+06	6.67364e+06	6.22523e+06	5.62094e+06	5.04131e+06	6.12511e+06	5.44491e+06	9.92535e+06	5.20357e+06	7.99224e+06
Com_18092_pos	4-[4-phenyl-3,6-dihydro-1(2H)-pyridinyl]butanoic acid hydrochloride	C15 H19 N O2	223.156	4.934	246.145	Invalid mass	No results	No results					0.648158	-0.625582	0.0221517	0.780303	1.08629	down	5.37197e+07	2.57962e+07	2.70408e+07	1.35762e+07	8.20319e+06	2.75292e+07	1.99347e+07	2.32907e+07	1.45778e+07	2.12888e+07	2.53821e+07	1.43054e+07	3.49304e+07	2.84246e+07	2.24865e+07	2.55669e+07	4.69743e+07	1.19395e+07	5.23648e+07	4.65266e+07	4.4161e+07	3.66809e+07	3.83646e+07
Com_10944_pos	DPK	C15 H26 N4 O6	340.175	5.067	341.182	Invalid mass	No results	No results					0.649544	-0.6225	0.00286148	0.833333	1.3713	down	2.31167e+07	1.01587e+07	1.2172e+07	6.66304e+06	7.32854e+06	1.86526e+07	7.55262e+06	1.27005e+07	7.53388e+06	7.64102e+06	8.35492e+06	6.38465e+06	2.39493e+07	1.34343e+07	1.60366e+07	1.49421e+07	2.13859e+07	9.67112e+06	1.7709e+07	1.53049e+07	1.73792e+07	1.21745e+07	1.90184e+07
Com_27150_pos	Menaquinone	C31 H40 O2	444.303	6.347	427.3	No results	No results	Full match	Lipids and lipid-like molecules	Prenol lipids	Quinone and hydroquinone lipids	Menaquinones	0.6549	-0.610653	0.00800897	0.840909	1.39386	down	1.20284e+07	1.04814e+07	1.50785e+07	6.49849e+06	7.02475e+06	1.16703e+07	1.11149e+07	5.21046e+06	1.3308e+07	1.19788e+07	1.2323e+07	9.88856e+06	1.48784e+07	1.16239e+07	1.22348e+07	1.6338e+07	2.41577e+07	7.22126e+06	1.27439e+07	2.21491e+07	1.79903e+07	2.20944e+07	1.57784e+07
Com_51016_pos	5-(2,5-dihydroxyhexyl)oxolan-2-one	C10 H18 O4	224.105	5.085	225.112	Invalid mass	No results	No results					0.658076	-0.603674	0.00488696	0.818182	1.18654	down	2.73172e+07	1.65507e+07	1.90211e+07	1.11291e+07	1.20939e+07	1.15353e+07	1.40192e+07	1.5148e+07	1.17223e+07	1.33489e+07	1.40137e+07	9.9306e+06	2.24366e+07	1.82786e+07	1.62766e+07	1.98508e+07	2.52201e+07	9.53732e+06	2.07907e+07	2.58435e+07	3.51319e+07	2.59711e+07	2.55853e+07
Com_49096_pos	Capryloylglycine	C10 H19 N O3	201.136	3.383	202.144	Full match	No results	No results	Organic acids and derivatives	Carboxylic acids and derivatives	Amino acids, peptides, and analogues	N-acyl-alpha amino acids	0.658282	-0.603222	0.00751874	0.818182	1.04442	down	1.93387e+07	1.17687e+07	1.29995e+07	8.59516e+06	9.56313e+06	1.07702e+07	9.72349e+06	1.16378e+07	1.00235e+07	8.21094e+06	1.17429e+07	8.82636e+06	1.61848e+07	1.15328e+07	1.21981e+07	1.48991e+07	1.89451e+07	7.10846e+06	1.80696e+07	1.97142e+07	2.80989e+07	1.96997e+07	1.90324e+07
Com_6289_pos	Progesterone	C21 H30 O2	314.224	8.107	315.231	Full match	No results	Full match	Lipids and lipid-like molecules	Steroids and steroid derivatives	Pregnane steroids	Gluco/mineralocorticoids, progestogins and derivatives	0.659645	-0.600238	0.00805286	0.818182	1.52252	down	3.98568e+07	2.4587e+07	3.18225e+07	1.4618e+07	1.73773e+07	1.80964e+07	3.19283e+07	2.06577e+07	6.18404e+07	2.48501e+07	4.08637e+07	2.73184e+07	6.98134e+07	2.33704e+07	4.47819e+07	4.39264e+07	5.3008e+07	3.04929e+07	3.7499e+07	6.47394e+07	4.82148e+07	4.27015e+07	3.31287e+07
Com_15447_neg	15-keto Prostaglandin E1	C20 H32 O5	352.229	8.68	351.221	Invalid mass	No results	No results	Lipids and lipid-like molecules	Fatty Acyls	Eicosanoids	Prostaglandins and related compounds	0.664708	-0.589208	0.0364471	0.765152	1.29637	down	1.74221e+06	3.37981e+06	4.64775e+06	3.14905e+06	1.75694e+06	3.04753e+06	3.78839e+06	3.91791e+06	2.87309e+06	3.65797e+06	7.19198e+06	6.87573e+06	4.96458e+06	4.01759e+06	4.86022e+06	8.28015e+06	7.7392e+06	2.45374e+06	2.5594e+06	6.74545e+06	9.09367e+06	7.24681e+06	5.5147e+06
Com_9063_pos	5-[(1-benzothiophen-3-ylmethyl)sulfanyl]-1-methyl-4-nitro-1H-imidazole	C13 H11 N3 O2 S2	210.101	5.299	211.108	Invalid mass	No results	No results					0.664964	-0.588653	0.0192509	0.80303	1.20224	down	1.98035e+07	1.46425e+07	1.69666e+07	1.14548e+07	1.4991e+07	1.60054e+07	1.29173e+07	5.78872e+06	1.51751e+07	1.1568e+07	1.23018e+07	6.7712e+06	2.43441e+07	2.15814e+07	1.62856e+07	1.65218e+07	1.58927e+07	8.77195e+06	1.28008e+07	1.68783e+07	3.25109e+07	3.16348e+07	2.11161e+07
Com_8751_pos	4-(1,3-dimethylbutyl)benzo[4,5]imidazo[1,2-a]pyrimidin-2-amine	C16 H20 N4	268.167	6.078	269.175	Full match	No results	No results					1.50329	0.588126	0.0306385	0.810606	1.18686	up	1.39794e+07	2.02429e+07	2.186e+07	6.70187e+07	1.42237e+07	2.56514e+07	2.12098e+07	3.05575e+07	1.91488e+07	3.72157e+07	3.20518e+07	2.42449e+07	1.42192e+07	1.94213e+07	1.66158e+07	1.86329e+07	1.18279e+07	1.15049e+07	1.17471e+07	1.51296e+07	1.84165e+07	1.64651e+07	4.5662e+07
Com_19320_pos	Cer 8:1;2O/28:4	C36 H63 N O3	557.48	11.239	558.487	No results	Full match	No results					1.50539	0.590142	0.0229737	0.772727	1.08483	up	4.0463e+07	6.49475e+07	2.26849e+07	2.40184e+07	3.68652e+07	5.83274e+07	2.1975e+07	3.37639e+07	3.8722e+07	3.20387e+07	3.02124e+07	5.93329e+07	4.82418e+07	1.40072e+07	9.25736e+06	2.92027e+07	1.64421e+07	2.64054e+07	3.41091e+07	3.15246e+07	2.35866e+07	2.81431e+07	2.12244e+07
Com_583_pos	Threonine	C4 H9 N O3	119.059	1.335	120.066	Full match	Full match	Full match	Organic acids and derivatives	Carboxylic acids and derivatives	Amino acids, peptides, and analogues	D-alpha-amino acids	1.51144	0.595922	0.00152909	0.863636	1.07365	up	1.77953e+08	2.67691e+08	1.66091e+08	1.40854e+08	1.0272e+08	2.50078e+08	1.22365e+08	1.81369e+08	2.19732e+08	1.68624e+08	2.50033e+08	1.42487e+08	1.78977e+08	1.25809e+08	1.19603e+08	1.32907e+08	1.02447e+08	9.94018e+07	1.13461e+08	8.84142e+07	1.49976e+08	9.78825e+07	1.19326e+08
Com_5290_neg	4-Hydroxymandelonitrile	C8 H7 N O2	149.05	2.056	148.043	No results	Invalid mass	No results	Benzenoids	Phenols	1-hydroxy-2-unsubstituted benzenoids	1-hydroxy-2-unsubstituted benzenoids	1.52715	0.610839	0.00143302	0.878788	1.50101	up	3.0792e+07	1.79146e+07	1.94486e+07	2.49382e+07	1.50992e+07	3.22009e+07	1.93774e+07	1.82863e+07	2.98016e+07	2.3905e+07	2.46027e+07	3.00331e+07	1.89117e+07	2.00916e+07	1.48138e+07	1.38999e+07	2.05112e+07	6.85615e+06	1.34853e+07	1.72549e+07	1.42053e+07	1.65803e+07	1.53004e+07
Com_3779_pos	1,2-dihydroxyheptadec-16-yn-4-yl acetate	C19 H34 O4	364.204	8.65	365.212	Invalid mass	No results	No results					1.52856	0.61217	0.00801887	0.833333	1.14854	up	3.83114e+07	8.98862e+07	4.99948e+07	2.29082e+07	3.93997e+07	4.0321e+07	7.21598e+07	5.24673e+07	5.13115e+07	7.38768e+07	5.71839e+07	4.08116e+07	3.80711e+07	4.44325e+07	5.46137e+07	3.26596e+07	3.84491e+07	3.72062e+07	2.48142e+07	3.56517e+07	2.42564e+07	2.07809e+07	2.60515e+07
Com_26557_pos	17alpha-Ethinyl estradiol	C20 H24 O2	296.176	5.782	297.183	No results	No results	Full match	Lipids and lipid-like molecules	Steroids and steroid derivatives	Estrane steroids	Estrogens and derivatives	1.53658	0.619721	0.00310791	0.878788	1.20314	up	1.41255e+07	1.75443e+07	1.4827e+07	8.51901e+06	1.64383e+07	2.14795e+07	1.54938e+07	1.51616e+07	1.68849e+07	2.51458e+07	1.63652e+07	1.24784e+07	1.57611e+07	8.10716e+06	8.93562e+06	6.75842e+06	1.05536e+07	7.5514e+06	5.04634e+06	1.42897e+07	1.34992e+07	1.22433e+07	1.3264e+07
Com_3760_pos	10-Undecenoic acid	C11 H20 O2	184.146	6.429	185.154	No results	No results	Full match	Lipids and lipid-like molecules	Fatty Acyls	Fatty acids and conjugates	Medium-chain fatty acids	1.54283	0.625581	0.000360983	0.893939	1.46768	up	1.73158e+07	1.73428e+07	1.74768e+07	1.21397e+07	1.37434e+07	3.00239e+07	2.40835e+07	2.2476e+07	2.03378e+07	2.93594e+07	2.38859e+07	2.22561e+07	1.68073e+07	1.32735e+07	1.48694e+07	1.58715e+07	1.0408e+07	1.43571e+07	1.17256e+07	1.37442e+07	1.40735e+07	1.04496e+07	1.32186e+07
Com_28665_pos	Papaverine	C20 H21 N O4	339.143	1.397	340.15	Invalid mass	No results	No results	Organoheterocyclic compounds	Isoquinolines and derivatives	Benzylisoquinolines	Benzylisoquinolines	1.55138	0.633551	0.0017223	0.871212	1.51841	up	1.80635e+06	1.86129e+06	2.34615e+06	2.20539e+06	2.96643e+06	2.06682e+06	1.63602e+06	2.22075e+06	1.8268e+06	2.33636e+06	3.18584e+06	1.34094e+06	677338	1.39144e+06	1.12194e+06	877683	1.33777e+06	1.82809e+06	1.25271e+06	1.55726e+06	1.50349e+06	2.52578e+06	1.1705e+06
Com_2950_pos	N6-Acetyl-L-lysine	C8 H16 N2 O3	188.116	1.439	189.123	Full match	Full match	Full match	Organic acids and derivatives	Carboxylic acids and derivatives	Amino acids, peptides, and analogues	L-alpha-amino acids	1.55995	0.641498	0.00055619	0.893939	1.66972	up	1.76624e+08	1.21029e+08	1.80865e+08	1.58568e+08	8.14106e+07	1.504e+08	8.57761e+07	1.37292e+08	1.6301e+08	1.01469e+08	9.43735e+07	9.05216e+07	1.06668e+08	7.64964e+07	7.69058e+07	7.8139e+07	8.37115e+07	7.01634e+07	9.69044e+07	6.46737e+07	1.00052e+08	7.90679e+07	7.29491e+07
Com_69015_pos	Deoxyguanosine	C10 H13 N5 O4	267.097	1.407	134.556	No results	No results	Full match	Nucleosides, nucleotides, and analogues	Purine nucleotides	Purine deoxyribonucleotides	Purine 2'-deoxyribonucleoside monophosphates	1.56042	0.641931	3.10007e-05	0.962121	1.289	up	2.32425e+06	3.0149e+06	3.68148e+06	2.06066e+06	2.79106e+06	3.39327e+06	2.54994e+06	4.44185e+06	2.65665e+06	3.49071e+06	3.12094e+06	2.36509e+06	1.65746e+06	2.04012e+06	1.91026e+06	2.21779e+06	1.77603e+06	2.47031e+06	1.54676e+06	2.04589e+06	2.26731e+06	1.72042e+06	1.4317e+06
Com_6878_pos	Gamma-Glu-Leu	C11 H20 N2 O5	260.137	1.437	261.144	No results	No results	Full match	Organic acids and derivatives	Carboxylic acids and derivatives	Amino acids, peptides, and analogues	Dipeptides	1.56211	0.643499	0.0291435	0.810606	1.44049	up	1.56733e+07	1.72018e+07	1.97537e+07	1.28666e+07	1.50372e+07	1.54668e+07	1.20108e+07	1.83181e+07	1.24107e+07	1.17818e+07	2.79896e+07	1.2393e+07	3.75328e+06	1.31847e+07	1.52899e+07	3.23187e+06	1.05537e+07	1.01038e+07	1.10141e+07	1.14707e+07	1.73743e+07	1.46436e+07	1.40442e+06
Com_9151_neg	LPG 20:5	C26 H43 O9 P	530.264	8.812	529.257	No results	Full match	No results	Lipids and lipid-like molecules	Glycerophospholipids	Glycerophosphoglycerols	Phosphatidylglycerols	1.57382	0.654272	0.0203097	0.757576	1.29745	up	1.0507e+06	824236	1.67682e+06	1.17736e+06	1.70184e+06	1.42605e+06	1.84181e+06	1.64003e+06	2.41774e+06	964651	1.075e+06	2.32086e+06	1.09724e+06	1.97941e+06	989494	947781	451548	1.82409e+06	1.51388e+06	309581	637430	279641	522137
Com_63651_pos	EMK	C16 H30 N4 O6 S	388.174	5.002	389.181	Invalid mass	No results	No results					1.5741	0.654527	0.0265319	0.765152	1.25363	up	1.59461e+06	1.79872e+06	1.72257e+06	1.2094e+06	924874	3.33196e+06	1.0883e+06	2.64488e+06	3.03662e+06	3.69992e+06	2.44661e+06	2.38736e+06	867113	4.07361e+06	1.10478e+06	2.05325e+06	553026	1.50607e+06	496462	528401	1.17857e+06	1.45114e+06	1.26203e+06
Com_16512_pos	3-Nitro-L-Tyrosine	C9 H10 N2 O5	226.059	1.311	227.066	No results	No results	Full match	Organic acids and derivatives	Carboxylic acids and derivatives	Amino acids, peptides, and analogues	Tyrosine and derivatives	1.57698	0.657163	0.00380952	0.856061	1.24566	up	1.36425e+06	1.18657e+06	932534	1.33692e+06	2.51312e+06	2.36071e+06	1.03567e+06	1.98865e+06	785955	1.63568e+06	1.26489e+06	1.02666e+06	782990	890638	784042	1.25486e+06	699978	796978	686647	985963	1.17721e+06	1.24965e+06	823693
Com_26626_pos	L-Saccharopine	C11 H20 N2 O6	276.132	1.948	277.139	Full match	Full match	Full match	Organic acids and derivatives	Carboxylic acids and derivatives	Amino acids, peptides, and analogues	Glutamic acid and derivatives	1.58404	0.663605	0.00193526	0.833333	1.49118	up	2.33167e+07	2.41828e+07	4.33095e+07	2.11632e+07	1.85138e+07	3.71569e+07	1.93961e+07	3.06548e+07	2.74377e+07	3.75925e+07	3.05748e+07	1.70941e+07	1.36989e+07	2.75638e+07	1.72761e+07	2.44476e+07	1.14658e+07	2.16932e+07	1.09325e+07	1.14427e+07	2.11815e+07	1.48532e+07	1.664e+07
Com_52782_neg	Adenosine 3'5'-cyclic monophosphate	C10 H12 N5 O6 P	329.053	3.569	328.045	Full match	Full match	Full match	Nucleosides, nucleotides, and analogues	Purine nucleotides	Cyclic purine nucleotides	3',5'-cyclic purine nucleotides	1.58597	0.665362	0.00227968	0.886364	1.40822	up	700195	432526	621297	634252	674107	863029	901700	757267	838615	1.02131e+06	948891	1.81599e+06	802587	542200	586123	497561	521614	395836	648866	574519	397038	410278	524138
Com_8691_pos	3-Methyladipic acid	C7 H12 O4	160.074	5.717	183.063	No results	No results	Full match	Lipids and lipid-like molecules	Fatty Acyls	Fatty acids and conjugates	Medium-chain fatty acids	1.58734	0.66661	0.00304622	0.893939	1.48319	up	1.51934e+07	1.93431e+07	1.49457e+07	1.37903e+07	1.65565e+07	2.39445e+07	1.81196e+07	1.87008e+07	2.05605e+07	1.97877e+07	2.75161e+07	5.25286e+07	1.90322e+07	1.18624e+07	1.16607e+07	1.05795e+07	1.13244e+07	1.24922e+07	1.85564e+07	1.39712e+07	1.39211e+07	1.4092e+07	1.32242e+07
Com_5184_pos	Monolaurin	C15 H30 O4	296.196	8.098	297.203	Invalid mass	No results	No results					1.58863	0.66778	0.0328183	0.772727	1.3283	up	2.18322e+07	4.66175e+07	3.1516e+07	1.92569e+07	4.17642e+07	7.28839e+07	4.19736e+07	4.36959e+07	1.85553e+07	5.4332e+07	3.74581e+07	7.14495e+07	8.84643e+06	4.1787e+07	2.03527e+07	3.01522e+07	9.26551e+06	2.26489e+07	2.93922e+07	1.69269e+07	4.00681e+07	3.0941e+07	3.88987e+07
Com_123_pos	Nicotinic acid	C6 H5 N O2	123.032	1.922	124.039	Full match	Full match	Full match	Organoheterocyclic compounds	Pyridines and derivatives	Pyridinecarboxylic acids and derivatives	Pyridinecarboxylic acids	1.58864	0.66779	0.000170737	0.94697	1.13809	up	7.83534e+09	5.07977e+09	6.53952e+09	8.70182e+09	4.85312e+09	7.78379e+09	4.17819e+09	6.56842e+09	9.2818e+09	5.37408e+09	5.7398e+09	4.11954e+09	6.08833e+09	3.76097e+09	3.80397e+09	3.92928e+09	3.77785e+09	4.08082e+09	3.74491e+09	3.94217e+09	4.17813e+09	3.25934e+09	3.31917e+09
Com_25031_neg	PE 18:1_18:2	C41 H76 N O8 P	741.53	8.455	740.523	No results	Full match	No results					1.59596	0.674421	0.0128072	0.886364	1.1179	up	943318	2.70078e+06	2.85102e+06	2.06399e+06	1.97779e+06	876971	883655	1.99005e+06	969474	948343	1.13202e+06	1.62126e+06	3.99627e+06	937516	647700	572539	610397	795320	571159	649213	699620	526564	882972
Com_8999_pos	SL 19:3;O/15:0	C34 H63 N O5 S	615.452	8.404	616.459	No results	Invalid mass	No results					1.60106	0.679023	0.00854052	0.80303	1.21441	up	1.10139e+07	4.59871e+07	3.80242e+07	1.63429e+07	2.51063e+07	2.05999e+07	2.65411e+07	1.99512e+07	1.64967e+07	2.96356e+07	3.80307e+07	2.43032e+07	1.91405e+07	2.15404e+07	2.10594e+07	1.16509e+07	9.17987e+06	1.7088e+07	1.28202e+07	2.42549e+07	1.47001e+07	1.16785e+07	1.5538e+07
Com_12864_pos	4-(3,4-dimethoxyphenyl)-3-methyl-1H-pyrazol-5-amine	C12 H15 N3 O2	233.117	5.262	234.124	Full match	No results	No results					1.60557	0.68309	0.000597833	0.893939	1.55929	up	2.09098e+07	2.35943e+07	2.81561e+07	1.06512e+07	2.68658e+07	2.70781e+07	1.31241e+07	1.74639e+07	1.9329e+07	1.95849e+07	2.63791e+07	1.91827e+07	1.70133e+07	1.68146e+07	1.2174e+07	1.17943e+07	1.14502e+07	8.87185e+06	9.20362e+06	1.79384e+07	1.60772e+07	1.15688e+07	1.11495e+07
Com_79599_pos	L-Methionine sulfone	C5 H11 N O4 S	181.042	1.976	182.049	No results	No results	Full match					1.61417	0.69079	0.0315537	0.810606	1.29895	up	1.55244e+06	1.18022e+06	2.08104e+06	1.63599e+06	1.06535e+06	1.94027e+06	1.11719e+06	1.55713e+06	3.92766e+06	1.39989e+06	5.1524e+06	1.21486e+06	2.06721e+06	1.19735e+06	1.03693e+06	1.21537e+06	1.00257e+06	1.05605e+06	1.00618e+06	1.02514e+06	1.36367e+06	1.51941e+06	1.03974e+06
Com_1553_neg	4-Oxoproline	C5 H7 N O3	129.042	2.202	128.034	Invalid mass	Invalid mass	No results	Organic acids and derivatives	Carboxylic acids and derivatives	Amino acids, peptides, and analogues	Proline and derivatives	1.61419	0.690813	0.000628024	0.871212	2.01141	up	3.24627e+08	1.96823e+08	2.5842e+08	3.91256e+08	2.2289e+08	4.47114e+08	2.18626e+08	3.58539e+08	2.27006e+08	2.75817e+08	2.5245e+08	1.67064e+08	2.59425e+08	1.69137e+08	1.54688e+08	1.44408e+08	1.31787e+08	2.28061e+08	2.00349e+08	1.91413e+08	1.81114e+08	1.02868e+08	1.33823e+08
Com_3080_neg	Pimelic acid	C7 H12 O4	160.073	5.482	159.066	Full match	Full match	Full match	Lipids and lipid-like molecules	Fatty Acyls	Fatty acids and conjugates	Medium-chain fatty acids	1.61519	0.691704	0.000486381	0.931818	1.03629	up	2.89699e+07	2.20805e+07	2.27802e+07	4.45221e+07	2.94422e+07	3.60366e+07	2.22092e+07	3.48363e+07	2.76461e+07	2.58406e+07	2.56084e+07	2.88887e+07	1.82464e+07	2.39653e+07	2.0521e+07	1.87155e+07	8.67121e+06	2.86061e+07	1.32766e+07	1.20596e+07	1.93211e+07	1.61796e+07	1.8426e+07
Com_54846_pos	6-Methoxy-2-naphthoic acid	C12 H10 O3	202.063	5.452	203.071	No results	No results	Full match	Benzenoids	Naphthalenes	Naphthalenecarboxylic acids and derivatives	Naphthalenecarboxylic acids	1.6195	0.695548	0.0209951	0.848485	1.40259	up	1.25747e+06	1.94377e+06	2.3528e+06	1.0866e+06	7.02532e+06	2.12634e+06	2.16409e+06	2.13396e+06	1.80212e+06	2.17565e+06	2.18545e+06	2.40792e+06	569319	1.37097e+06	1.72743e+06	1.67281e+06	1.44436e+06	1.91498e+06	1.22761e+06	1.76211e+06	1.77644e+06	1.39054e+06	1.36634e+06
Com_61508_pos	Anserine	C10 H16 N4 O3	240.121	1.167	241.129	No results	No results	Full match	Organic acids and derivatives	Peptidomimetics	Hybrid peptides	Hybrid peptides	1.62241	0.698139	0.000284293	0.924242	1.57602	up	1.88849e+06	3.20404e+06	3.09816e+06	1.4615e+06	2.66765e+06	2.7638e+06	2.16333e+06	2.01213e+06	1.93663e+06	2.53064e+06	3.00138e+06	1.90379e+06	925480	1.85902e+06	1.21425e+06	1.2066e+06	1.71663e+06	1.91169e+06	1.16167e+06	1.86345e+06	1.38701e+06	1.99271e+06	938379
Com_78353_pos	L-Ascorbate	C6 H8 O6	176.032	3.711	177.04	No results	No results	Full match	Organoheterocyclic compounds	Dihydrofurans	Furanones	Butenolides	1.62323	0.698867	0.00441577	0.856061	1.42493	up	346594	351149	532585	252669	539206	700527	428427	680335	511526	471437	704996	754783	409423	110686	245294	423444	292949	293133	378887	425283	414661	290835	258579
Com_2112_pos	p-Mentha-1,3,8-triene	C10 H14	134.11	5.618	135.117	No results	No results	Full match	Lipids and lipid-like molecules	Prenol lipids	Monoterpenoids	Aromatic monoterpenoids	1.62679	0.702024	0.00680407	0.886364	1.36932	up	1.75624e+08	1.86893e+08	2.40229e+08	1.29532e+08	1.93685e+08	1.16525e+08	1.80534e+08	2.16687e+08	1.75755e+08	1.7703e+08	2.04273e+08	1.32086e+08	1.42293e+08	1.33781e+08	1.32365e+08	5.37484e+07	1.03948e+08	1.43044e+08	9.79458e+07	1.30614e+08	1.24404e+08	1.1325e+08	2.41803e+07
Com_79440_pos	N'-{6-[(5-chloro-3-pyridyl)oxy]-3-pyridyl}-N,N-dimethyliminoformamide	C13 H13 Cl N4 O	276.078	2.948	277.085	Full match	No results	No results					1.62788	0.702994	0.0017184	0.840909	1.79188	up	1.34537e+06	1.23649e+06	1.82242e+06	555011	989401	1.37768e+06	879622	1.23299e+06	967383	770492	1.25946e+06	569303	528089	681959	579308	991932	651262	672454	454015	834494	743487	644712	541816
Com_27679_pos	Heptadecanoic Acid	C17 H34 O2	310.25	9.612	311.257	Invalid mass	No results	No results	Lipids and lipid-like molecules	Fatty Acyls	Fatty acids and conjugates	Long-chain fatty acids	1.63055	0.705362	0.00902612	0.871212	1.09839	up	3.42948e+06	5.6882e+06	6.29079e+06	1.46604e+07	3.91165e+06	6.19879e+06	7.93742e+06	8.57143e+06	4.5902e+06	3.87695e+06	4.07021e+06	3.98686e+06	2.7776e+06	3.27548e+06	3.82719e+06	3.67036e+06	3.41083e+06	6.03795e+06	3.77017e+06	5.45491e+06	3.50922e+06	2.73465e+06	2.69021e+06
Com_1305_pos	KPH	C17 H28 N6 O4	362.207	6.915	363.214	Invalid mass	No results	No results					1.63263	0.707199	0.0255722	0.795455	1.20065	up	5.22686e+07	1.24533e+08	1.61993e+08	3.91075e+08	1.8037e+08	1.42296e+08	1.59737e+08	1.6786e+08	7.63657e+07	1.26936e+08	1.25053e+08	1.11764e+08	6.41833e+07	6.82411e+07	1.22332e+08	1.13085e+08	5.20888e+07	2.206e+08	9.57202e+07	1.16687e+08	7.88949e+07	5.30917e+07	3.70853e+07
Com_15921_pos	4-(3,4-dihydro-2H-1,5-benzodioxepin-7-ylamino)-4-oxobutanoic acid	C13 H15 N O5	247.082	5.627	248.09	Invalid mass	No results	No results					1.63831	0.712209	0.00101965	0.848485	1.06478	up	5.56783e+06	4.52525e+06	6.69018e+06	3.15452e+06	2.36581e+06	6.4229e+06	5.02683e+06	5.98556e+06	3.91782e+06	6.76856e+06	5.63863e+06	3.10332e+06	2.09999e+06	3.0632e+06	2.60985e+06	3.51431e+06	2.69242e+06	3.22129e+06	4.19715e+06	3.77301e+06	2.21448e+06	2.50407e+06	3.21543e+06
[truncated: 191 more rows]

## Sheet: sup tableS3 kegg HTP.vs.NTP
KEGG Pathway enrichment of differential metabolites(HTP.vs.NTP)
[truncated: 94 more rows]

## Sheet: sup tableS3 kegg HBMW.vs.HTP
KEGG Pathway enrichment of differential metabolites(HBMW.vs.HTP)
[truncated: 92 more rows]
